# Supplementary material for: Characterization of MicroRNA Cargo of Extracellular Vesicles Isolated From the Plasma of Schistosoma japonicum-Infected Mice
Source: Front Cell Infect Microbiol. 2022 Feb 28;12:803242. doi: 10.3389/fcimb.2022.803242 (PMC8918519; doi:10.3389/fcimb.2022.803242)
Supplement: Supplementary file 1 [file DataSheet_1.xlsx]

## Sheet: S. Data 1
All EVs samples deep sequencing raw reads
Samples	Raw reads	Low quality	Containing'N'reads	Length<18	Length>32	Clean_reads	Q30(%)
Uninfected-1	19681788	0	2	7837558	2612155	9232073	96.73
Uninfected-2	19969296	0	3	7084217	3375108	9509968	96.86
Uninfected-3	19691337	0	0	7321728	2785545	9584064	96.4
3dpi-1	20624968	0	1	6576705	2136357	11911905	97.24
3dpi-2	20637769	0	1	7020581	2739588	10877599	95.74
3dpi-3	19345126	0	1	7093915	2259531	9991679	97.08
14dpi-1	23876351	0	0	9854863	4205917	9815571	97.23
14dpi-2	19617333	0	1	5611308	4573043	9432981	96.86
14dpi-3	19426748	0	0	6440637	5087674	7898437	96.99
21dpi-1	19726475	0	2	6570826	5196917	7958730	96.89
21dpi-2	19380779	0	0	5265931	5397509	8717339	95.85
21dpi-3	20050182	0	0	5734331	5808499	8507352	95.88
