# Supplementary material for: Characterization of MicroRNA Cargo of Extracellular Vesicles Isolated From the Plasma of Schistosoma japonicum-Infected Mice
Source: Front Cell Infect Microbiol. 2022 Feb 28;12:803242. doi: 10.3389/fcimb.2022.803242 (PMC8918519; doi:10.3389/fcimb.2022.803242)
Supplement: Supplementary file 2 [file DataSheet_2.xlsx]

## Sheet: S. Data 2
S. japonicum infectd host plasma EVs sample deep sequencing quality
Samples	Read Sum	Base Sum	GC(%)	N(%)	Q20(%)	CycleQ20(%)	Q30(%)
Uninfected-1	19681788	2952268200	59.1	0	94.29	100	88.46
Uninfected-2	19969296	2995394400	58.74	0	90.82	100	84.52
Uninfected-3	19691337	2953700550	59.25	0	94.82	100	89.24
3dpi-1	20624968	3093745200	58.64	0	94.7	100	88.86
3dpi-2	20637769	3095665350	58.71	0	94.47	100	88.59
3dpi-3	19345126	2901768900	59.01	0	95.78	100	90.86
14dpi-1	23876351	3581452650	59.69	0	96.17	100	91.82
14dpi-2	19617333	2942599950	58.5	0	95.08	100	89.76
14dpi-3	19426748	2914012200	59.19	0	95.42	100	90.19
21dpi-1	19726475	2958971250	58.7	0	95.95	100	91.5
21dpi-2	19380779	2907116850	58.67	0	90.45	100	83.24
21dpi-3	20050182	3007527300	59.47	0	86.44	100	80.29
