# Supplementary material for: Characterization of MicroRNA Cargo of Extracellular Vesicles Isolated From the Plasma of Schistosoma japonicum-Infected Mice
Source: Front Cell Infect Microbiol. 2022 Feb 28;12:803242. doi: 10.3389/fcimb.2022.803242 (PMC8918519; doi:10.3389/fcimb.2022.803242)
Supplement: Supplementary file 3 [file DataSheet_3.xlsx]

## Sheet: S. Data 3
Supplementary Data 3. Types of miRNA detected in S. japonicum infected host plasma Evs
Samples	EC ID	Known miRNAs	Novel miRNAs	Total
Uninfected-1	A168-05	495	2	497
Uninfected-2	A168-06	451	2	453
Uninfected-3	A168-07	481	2	483
3dpi-1	A168-02	547	1	548
3dpi-2	A168-03	535	2	537
3dpi-3	A168-04	487	1	488
14dpi-1	A168-08	367	0	367
14dpi-2	A168-09	408	1	409
14dpi-3	A168-10	420	2	422
21dpi-1	A168-11	404	1	405
21dpi-2	A168-12	435	2	437
21dpi-3	A168-13	400	5	405
	Total	811	15	826
