# Supplementary material for: Characterization of MicroRNA Cargo of Extracellular Vesicles Isolated From the Plasma of Schistosoma japonicum-Infected Mice
Source: Front Cell Infect Microbiol. 2022 Feb 28;12:803242. doi: 10.3389/fcimb.2022.803242 (PMC8918519; doi:10.3389/fcimb.2022.803242)
Supplement: Supplementary file 4 [file DataSheet_4.xlsx]

## Sheet: S. Data 4
All predicted miRNAs targets
Samples	All miRNAs	Number of miRNAs with targets	Target genes
Uninfected-1	497	305	5321
Uninfected-2	453	285	4800
Uninfected-3	483	301	5402
3dpi-1	548	337	6129
3dpi-2	537	330	5972
3dpi-3	488	305	5800
14dpi-1	367	233	4179
14dpi-2	409	260	4895
14dpi-3	422	270	5423
21dpi-1	405	262	5040
21dpi-2	437	281	5177
21dpi-3	405	251	4738
Types	All miRNAs	Number of miRNAs with targets	Number of target genes
Known miRNAs	811	533	8636
Novel miRNAs	15	10	177
Total	826	543	8702

## Sheet: list of predicted target genes
List of predicted target genes
miRNA name	Target genes
mmu-let-7a-5p	Dicer1;Stk10
mmu-let-7b-5p	Gpr85;Sec31b;Dicer1
mmu-let-7c-5p	Plk5;Dicer1
mmu-let-7e-5p	Akna;Pofut2;Spata31d1d;Dicer1;Stk10
mmu-let-7g-3p	Sspo;Dhx58
mmu-let-7g-5p	Marchf7
mmu-let-7i-3p	Sgtb;Pnn
mmu-let-7i-5p	Hcar1
mmu-let-7k	Lamc3;Lypd4;Cpm;Plce1;Sall1;Mvd
mmu-miR-100-5p	Pramel1
mmu-miR-101b-5p	Prkar2b
mmu-miR-103-3p	Alox8;Gpr158
mmu-miR-106a-5p	Tnfsf12;Tnfsfm13;Pcgf5
mmu-miR-106b-3p	Mgat4b;Armc5;Zfp964;Tenm3;Nfasc;Map3k20;Cgn;Plekhg4;Ptpro;Ush2a;Wdr1;Adra2c;Gpat2;Tbx5;Slc22a18;Slc39a3;Idua;Ceacam16;Rtp2;Foxc1;Luzp1;Dscaml1;Zfp319;Mafk;Traf3ip1;Prok2;Btbd6;Med13l;Exosc2;Atf7ip;Hecw2;Gpr153
mmu-miR-107-3p	Slc13a5;Arhgef10;Nup133;Fbln2;Zfp341;Cnot1;Gpr158
mmu-miR-10a-5p	Vmn1r194;Abi3
mmu-miR-10b-5p	Jtb
mmu-miR-1187	Zfp629
mmu-miR-1188-5p	Hic2;Hacd2;Slc6a3;Kif21b;Gtf2f1;Arhgap33;G6pdx;G6pd2;Rpap1;Olfr317;BC035947;Mroh7;Ptpn3;Zdhhc12;Mamdc4;Col4a6;D430042O09Rik;Spint4;Tyrobp;Pkd1l1;Rasal1;Mfsd2b;Olfr322;Syne3
mmu-miR-1195	Olfr94;Sirt5;Gm11032;Ech1
mmu-miR-1198-5p	Gse1;Rbms3
mmu-miR-1199-5p	Rnft2;Lmx1a;Pcdhgc5;Ccdc151;Htra3;Ttll11;Ggnbp1;Tmem205;Nkx3-2;Araf;Unc119;Zfyve9;Grik1
mmu-miR-122-5p	Llgl1;Zfp169;Gm1043;Olfr570;Col24a1
mmu-miR-12202-5p	Syngr3;Ncor2;Bsn;BC147527;Patj;Epha7;Slc22a13;Ago1;Mms19;C77080;Ldah;Myocd;Smg1;Tex21;Me3;Epha5;Dzip1;Esyt2;Tcstv3;Derl3;Sall2;Zfp27;Pbrm1;Cant1;Pkdrej;Neurl4;Dnaic2;Ranbp3;Zfp747;Gm9195;Psd2;Src;Slx4;Col17a1;Pcdhb14;Plppr3;Mef2c;Cramp1l;Itpr3;Bcorl1;Rnpc3;Enah;Col20a1;9130019O22Rik;Use1;Gper1;Pax1;Bcl9;Aldh1l1;Shisa2;Hrc;Col18a1;Bst1;Ccdc24;Oat;Map3k8;Srrm1;Acsbg1;Mllt10;Nos1;Btnl6;Cdk20;Dock3;P…
mmu-miR-1224-5p	Adcy2;Nfasc;Htra4;Olfr1564;Rbm27;Fmnl3;Kmt2c;Ctc1;Ptpn14;Atf7;Donson;Plcb3;Gm2000;Bcan;Ranbp10;Gm765;Fbxl3;Myh9;Iqsec1;Slc38a10;Lrguk;Nxpe2;Pcdhga1;Cep350;Fsd1;Bmp3;Ung;Endou;Adam7;Hspa4;Rpl35;Otoa;Il17b;Piezo1;Olfr239;Tmem213;Shb;Arpc1a;Olfr55;Gm960;Flad1;Pcdhga7;Slc22a13;Rpgrip1l;Cfap70;Nars;Gas2l2;Pola1;Olfr1390;Kcnk18;Brd4;Dock4;Psrc1;Atox1;4930564D02Rik;Cacna1a;Mc1r;Dysf;Tmem151b;Pnkd;Proser…
mmu-miR-1231-3p	Zfp668;Sh2d3c;Osbp2;Hcar2;Lrp6;Bfsp1;Prmt7;Col4a2;Pnliprp2;Dse;Dlgap3;Dnaic2;Son;3425401B19Rik;Rbfox1;Dock5;Celsr3;Plxna4;Scg2;Rfx1;Tbc1d17;Vwa7;Rnf10;Tomm5;Gemin5;Vps8;Taok1;Bmp7;Kctd11;Eci2;Dus3l;Mylk3;Gm17606;Atcay;Gm5737;Slc39a1;Nol8;Fbxw2;Hfm1;Uggt1;Wdr12;Fhod3;Btbd6;Virma;Tmem229a
mmu-miR-1231-5p	Gm15294;Eps8l1;Tgfbrap1;Txndc5;Spata21;Gpatch11;Scgb1a1;Adam15;Sft2d2;Cnot3;Abca4;Dxo;Vmp1;Cldn19;Rnf43;Cad;Sigirr;Boc;Gm42688;Chrdl1;Vmn2r13;Mus81;Nrn1l;Dusp2;Axl;Gm13040;Coq10a;Ccdc142;Vmn2r48;Serpina3i;Prdm10;Prox2;Man2a2;Anks1b;Epb41l4b;Taf4;Kdm4a;BB014433;Ccdc180;Kctd15;Stab2;Inf2;BC080695;Gm13057;Drd5;Phka2;Rhd;C1s1;Zfhx4;Zeb1;Itln1;Scube1;Dmtn;Klk15;Cntnap1;Zfp532;Sec24d;Cwf19l1;Ttc3;Kifc1…
mmu-miR-1247-5p	Xkr6;Msl3l2;Foxg1;Necap1;Ppp1r9a;Ctbp2;Phf12;Slc22a21;Igsf9;Cpox;Ptprj;Nid2;Cep162;Lrp1b;Cdk12;Phka2;Yy1;Rnf187;Fam110c;Rrnad1;Nav3;Cpe;Arid1a;Ptprq;Hunk;Rnf135;Ilf3;Dnah2;Pdyn;Glis1;Gata4;Pnmt;Lmtk3;Slc45a3;Clptm1;Tnxb;Gcn1;Slc25a11;Nmrk2;Tpt1;Gabra2;Snx27;Dnah8;Troap;Ahsa2;Cdh22;Rnf215;Ncan;Psd2;Cxadr;Irs4;Adgrl1;Myom1;Fat4;Irf2bp1;Dlk1;Pdzd7
mmu-miR-1249-3p	Tbc1d31;Agap2;Pcdhga9;Amh;Dchs2
mmu-miR-125a-3p	Shroom3;Pde4dip;Stat6;Cd19;Cd5;Inava;Kdr;Lrp1
mmu-miR-125a-5p	Syngap1;Xdh;Tut1;Kir3dl2;Tcof1;Yes1;Fhad1;Irak4;Col4a6;Col9a2;Pakap;Tex19.2;Col16a1;Dmbt1;Scara3;Atp6v1g2;Col6a5;Myo7b;Mbl1;Fam221a;Gm42517;Celsr2;Col17a1;Syne1;Col24a1;Erich6;Cep250;Spc24;Atg16l2;Gtpbp6;Pkdrej;Cacna1a;Rasip1;Col5a3;Pakap
mmu-miR-125b-1-3p	1700015G11Rik;Huwe1;Trim55
mmu-miR-125b-5p	Prb1;Rab44;AA986860;Muc5ac;Isg20;Irs2
mmu-miR-127-3p	Pdzrn3;Draxin;Kcnd2;Zfp865;Srsf5;Cnot6l;Ptpn14;Inpp4a;Bptf;Ddx27;Rtl1;Disp2;Dck;Ppp4r3a;Slc35f2;Inpp5b
mmu-miR-127-5p	Os9;Zfhx2;Olfr462;Rimbp3;Myh15;Morc1;Map4k1;Fubp3;Topbp1;Cfap74;Olfr1008;Olfr463;Hecw1;Rtl1;Cep57l1;Antxr1;Gm8251;Mdc1;Shank3;Mbp;Nelfb
mmu-miR-128-1-5p	Dpp6;Ndfip2;Nanos1;Fes;Foxg1;Slc9a3r2;Spsb3;Msc;Gsk3a;Dab2ip;Nf2;Cars;Atp5b;Zfp609;Selenoo;Grin3b;Arhgap23;Pcdh1;Ppp1r14b;Wdr25;Mapkapk3;Pgrmc2;Ltbp3;Cpox;Pex13;Prkag2;En1;Nkx2-1;Sox17;Lmcd1;Jph2;Xylt1;Tent4a;Sp7;Plekhn1;Vat1;P3h2;Sh2b2;Nisch;Bbs9;Nedd4;Dnah17;Fosl2;Shroom3;Mtdh;Prickle2;Pcsk6;Sost;Trim14;Otog;Kif21b;Tapt1;Rcc1l;Mgam;BC004004;Phospho1;Upf1;Syvn1;Upf3a;Camsap3;Asmt;Cdh23;Zswim6;Ep…
mmu-miR-128-2-5p	Polrmt;Ppp1r9b;Ctnnd2;Cmpk2;Mtrr;Ubqln2;Syngap1;Nrxn2;Pcgf2;Pou2f2;Acsm5;Pcdh1;Wdr25;Phc3;Mapkapk3;Jdp2;Apmap;Szt2;Spen;Tmem35b;Sharpin;Tbc1d10c;Clca2;Jph2;Pmm2;Prdm1;Lamc3;Fignl1;Ehmt2;Fbrsl1;Mbd6;Eef2k;Slc9a1;Prickle2;Ppif;Ybx2;Ccnt1;Aspscr1;Xkr7;Tmc8;Znhit1;Npr2;Wiz;Tet3;Cemip2;Anks1;Pias3;Zfp526;Elavl3;Gpn3;Ankrd17;Ltbp4;Radil;Col26a1;Prmt5;Dusp4;Prima1;Tctn2;Runx1;Tspoap1;Bin2;Phc2;Cherp;Myb…
mmu-miR-128-3p	Dclre1a;Zc3h15
mmu-miR-129-2-3p	Pkhd1
mmu-miR-129b-5p	Hsd3b6
mmu-miR-1306-3p	Clec3a;Ptpn13;Ttn;Wdr90;Tcf15;Ankrd44;Adam8;Cxcl12;Eif3d;Abcb4;Arrdc1;Lrp1;Tbx3
mmu-miR-1306-5p	Sart3;Fbl;Ruvbl2;Gucy1b1;Apba2;Taf11;Col20a1;Atp1a2;Stard13;Slc24a4;Obsl1;Usp24;Kcnj8;Ehbp1l1;Dnhd1;Prrc2a;Tecpr1;Atg16l2;Dnajc11;Olfr1417;Palm3;Usp38;Ace;Slc24a3;Kcnma1
mmu-miR-130a-3p	Hps5
mmu-miR-130b-3p	Hps5
mmu-miR-132-3p	Ndufb5;Pex5
mmu-miR-133a-3p	Card10;Pelo;Sparcl1
mmu-miR-133b-3p	Pelo;Sparcl1
mmu-miR-133b-5p	Med12
mmu-miR-134-3p	Vwa5a;H2al2a;Inhbc;Foxn4;Armc7;Vit;Fhod1;Serpinb2;Zfp593;H2al1n;Plaur;Unc5b;H2al1k;F7;Mettl16;3425401B19Rik;H2al1m;Znrf3;Prp2;Obscn;Crygn;Rai1;Tfeb;Iba57;Wdr6;H2al1o
mmu-miR-134-5p	Ncoa1;Npat;Samm50;Ciz1;Dnah3;Ndufa7;Tjp1;Atf2;Zan;Nek8;Lrp1
mmu-miR-135a-1-3p	Zfp579;Patl1
mmu-miR-135b-5p	Zfp281
mmu-miR-136-3p	Rtl1
mmu-miR-136-5p	Rtl1
mmu-miR-138-1-3p	Gpr31b
mmu-miR-138-5p	Ryr1;Fgfrl1;Tro;Ctnnd2;Kcnk13;Zfp697;Vmn1r49;Tspyl5;Tent4a;Mpp3;Kcnn1;Lmntd1;Il17rc;Nrde2;Rcc1l;Vmn1r44;Fbxo46;Vars;Zfp275;Zfp13;Atp7b;Zfp526;Vmn1r50;Fbxw7;Cul9;Apc2;Zfp385b;Angptl2;Timm50;Srrm2;Tmtc1;Hspg2;Kif6;Cnnm1;Ppp1r13l;Ggt5;Crocc2;Nr4a1;Myh7b;Papss2;Edc4;Dcdc2b;Cblb;Tnik
mmu-miR-139-3p	Gnl1;Fbxo22;Stim2;Ltbp4;Hlf;Mtcl1;Tmem132b;Myc;Trip10;Pitpnm2;Kat6b;Foxn2;Marcks;Osbpl7;Nup210l;Kif26b;Gabbr2;Fcamr
mmu-miR-139-5p	Trim10;Pnpla6
mmu-miR-140-3p	Olfr1426;Cdk3;Csgalnact2;Ctsf;Gdpd5;Dcaf1;Tob2;Cdk2;Swt1
mmu-miR-141-3p	Fam13b
mmu-miR-141-5p	Ccdc39;Rpl3l;Gramd2;Cds2;Arhgef10l
mmu-miR-143-5p	Zfp609;Sctr;Jph3;Unc5b;Cntnap5c;Dgkz;Snrnp200
mmu-miR-145a-3p	Fgl2
mmu-miR-145a-5p	Olfr814;Caml;C2cd2;Thsd7a;Psph;Tbx4;Nin;Apobr;Olfr815;Nacc2;Ndst3;Col19a1
mmu-miR-146a-5p	Dscaml1
mmu-miR-146b-3p	Sun5;Agbl2;Ppp1r9a;E2f8;Sox17;Strc;Fhod1;1700125H20Rik;Gm9195;Dnah9;Cfc1;Tkfc;Tbc1d5;Zfp599;Mta3;Als2cl;Cox15;Hmx1;Brat1;Obscn;Ptch2;Dgkk
mmu-miR-147-3p	Carns1;Glb1l2;Cep72;Syde2
mmu-miR-148a-3p	Adamts15;Dnmt3b;Dnmt3c
mmu-miR-148b-3p	Dnmt3b;Dnmt3c
mmu-miR-149-5p	Wdr62;Vasn;Gatad2b;Fcgr2b;Hadh;Mtmr11;A930017K11Rik;Ube4b;Myom3;Rbbp6;Sdk2;Chsy1;Mbd3;Ddx3y;Fbp2;Gtf2i;Arpp21;Rgs11;Farp2;Sall1;Prr36;Thsd7a;Spata32;Ctif;Gprasp1;Akap6;Dbt;Zar1;Stk32c;Alms1;Wdr70;Kif5a;Adcy3;Bsnd;Plekhm2;Ppip5k1;Gpat2;Mxra7;Aen;Vmo1;Bin1;Ccdc13;Dvl3;Coasy;Ksr2;Slc26a8;Brd1;Cntrl;Lgmn;Zfp217;Csf1;Gm19426;Tmed8;Csnka2ip;Ecrg4;Snapc2;Sgta;Fam98a;Vwa7;Galr2;Phldb1;Myo15b;Pcdh12;Dlx5;…
mmu-miR-150-3p	Hyou1;Olfr308;Psmd9;Col15a1;A3galt2;Lrfn3;Armc4;Fam222a;Smg1;Piwil4;Bptf;Ulk3;Atp11a;Trpv2;Olfr419;Scn10a;Cxxc1;Dnajc10
mmu-miR-150-5p	Tspyl3;Ptprr
mmu-miR-151-3p	Rnf20
mmu-miR-151-5p	Ap1g1;Usp38
mmu-miR-152-3p	Fam135a
mmu-miR-152-5p	Abcf2
mmu-miR-154-5p	Slc32a1
mmu-miR-15a-5p	Cnppd1
mmu-miR-15b-5p	Myom2;Pzp
mmu-miR-16-1-3p	Cyth1;Sbf2
mmu-miR-16-5p	Tfap2b
mmu-miR-17-3p	Foxp1;Fry;Chat;Reep3;Mis18bp1;Pip4p1;Zbtb46;Zfp521
mmu-miR-17-5p	Ralgapa1;Tnfsfm13;Pcgf5;Tnfsf12
mmu-miR-181a-2-3p	Pkhd1;Ahdc1;Obscn;Jkamp;Slc22a30;Mre11a;Usp53
mmu-miR-181b-5p	Phlpp2;Bmpr1a;Olfr616
mmu-miR-181c-3p	H2-DMa;Spry3;Pappa2
mmu-miR-181d-3p	Usp6nl;Mrpl19;H2ac18;Ranbp10;Capn12;Lmod1;Jak3;Atxn1;Spata31d1b;Myof;Arrdc2;H2ac20;Lrrc71;Spocd1;Tom1;Spata31d1a;Aldh8a1;Ets2;Grin2c;Rpa2;AY358078;Plb1;Pla2g15;Pcdhga10;Gpr155;Cited2;Gm44596;Dst;Pbx2;Adamts13;Atp13a2;Arhgap27;Jarid2;Nrip2;Gpt2;H2ac19;Col8a1;Glmp;Slc26a6;Lin28a;Oxa1l;Zfp516;Ankrd11;Nup210;Fezf1;Ints3;Agrn;Adra1a;Vim;Top2a;Serpine3;Agk;Sfmbt1;Ctdsp1;Dpysl5;Ctxn1;Rnf19b;H2ac21;Kdm3b…
mmu-miR-181d-5p	Phlpp2
mmu-miR-182-5p	Elfn2;Cntrl
mmu-miR-183-5p	Tmpo
mmu-miR-1839-5p	Spdef;Igfn1
mmu-miR-184-3p	Lrrk1;Ttc7b;Gucy2e;Rxrb;Tnn;Ajuba
mmu-miR-184-5p	Camsap2
mmu-miR-1843a-5p	Elfn1;Dnah2
mmu-miR-1843b-5p	Hip1r
mmu-miR-185-3p	Nynrin;Rab12;Ucp3;Zfp91;Vgll4;Zscan26;Zfp469;Ppp1r9b;Smpd4;Stxbp5;Zfp408;Alx1;Col6a3;Cmpk2;Man2a1;Pla2g4d;Xab2;Itprid1;Ice1;Slc6a20a;Kcnb1;Pagr1b;Ern1;Exosc5;Tti1;Phf12;Fmn2;Srgap1;Ryr3;Tcof1;2410004P03Rik;Fam222b;Themis2;Lrguk;Nlrp10;1700029I15Rik;Atxn1;Plekhm3;Bcorl1;Akna;Ddx51;Adgrb2;Sez6l2;Man2a2;Chaf1b;Aldh18a1;Lce1a1;Moap1;Psors1c2;Sall1;Sla2;Mamdc4;Tdrd7;Aff3;Mlph;Grxcr2;Fasn;Orai3;Zfp91;G…
mmu-miR-185-5p	Zfp609;Fdx1;Cenpt;Insrr;Gsdma;Sorbs1;Ciita;Pde1b
mmu-miR-186-3p	Fer1l4
mmu-miR-186-5p	Rala
mmu-miR-187-3p	Exo5;Lama4;Crmp1;Plod3;Slc27a1
mmu-miR-187-5p	Tsc22d2;Fasn;Endod1
mmu-miR-18a-3p	Nphp1;Ppm1m;C1ra;Rsph6a;Ptprd;Htr5a;Robo3;Gimap5;Fam210a;Ccdc88b;Grm3;Gimap3;Fer1l4;Nmral1;C1rb
mmu-miR-18a-5p	Wiz;Rnf213
mmu-miR-18b-3p	Nbeal2;Hirip3;Gm43951;Syce1;2810408A11Rik;Eif2d;Foxn3;Lrrc75a;Zfp14;Fam83f;1700067P10Rik
mmu-miR-18b-5p	Abhd16b
mmu-miR-191-3p	Thsd4;Adgre1;Ppp1r12c;Dock2;Pdcd11;Neb
mmu-miR-192-3p	Snx17;Tada2a;Apaf1;Mrgprb8
mmu-miR-1927	Rp1l1;Iars2;Cnot1;Shoc2;Cdk12;Rcsd1;Fermt1;Dhx33;Scarf1;S100pbp;Apc2;Wdr63;Egflam;Exoc3l2;Camkk1;Zc3h12c;2310050C09Rik;Nrm;Sez6;Synpo;Nf1;Ercc6l2;Bcas1;D430041D05Rik;Dmgdh;Ece1
mmu-miR-1931	Cpne6;Olfr1426;Prss33;Olfr1425;Cyp4x1;Olfr1424;Crtc1
mmu-miR-1934-3p	Zfp108;Ryr1;Necap2;Iqcn;Zfp609;Olfr1331;Sphkap;Abca13;Isl1;Cacna2d2;Taf4;Plet1;Pogz;Prkd2;Gucy2d;Nipal4;Arhgap1;Iqank1;Syt3;Dpf1;Aloxe3;Gal3st1;Ano2;Glrb;Mrgprh;Vmn1r199;Sash1;Efcab8;Ecscr;Srrm2;Clcn6;Dnajc1;Mroh1;Ddx41;Itga9;Olfr638;Ptger3;Arid5a;Vmn2r53;Chd9;Sema5b;Tyro3;Hoxb1;Dennd5a;B3gnt3;Capn2
mmu-miR-1934-5p	Cep131;Kdm5c;Vps13d;Zfhx2;Eftud2;Tdrd1;Zmynd15;Cuedc2;Frmpd1;Fam71a;Pwwp3a;Hspa4;Med12l;Surf2;Dnah17;Papss1;Otog;Synpo2;Ppm1j;Dazap1;Traf7;Lrmp;Lrrn4;Tpcn2;Zcwpw1;Tmem132e;2700081O15Rik;Ltk;Tm9sf4;Cul9;Prpf40b;Dcaf1;Sema7a;Snx11;Itgb2l;Serpina3j;Asb16;Arhgap6;D630045J12Rik;Pcx;Scgb3a2;B4galnt3;Ism1;Rpusd2;Ptprv;Fbxo43;Igf2r;Pcdh12;Asb10;Carmil3;Trim11;Myo18b;Alpk1;Bean1;Zfp787;1700001K19Rik;Msh5;…
mmu-miR-1938	Ptpn21;Fzd7;Jmjd1c;Cds1;Col1a1;Ikzf5;Pcdhb17;Acod1;Arsi;Ilf3;Aff1;Abca7;Cckar;Atp10a;Ccdc181;Pex11g;Ccdc27;Cmtm6;Qsox1;Mocs1;Pabpc1l;Kif21a;Itgb4;Slc16a3
mmu-miR-193a-5p	Trib3;Hyal3;Rps8;Cct3;Selplg
mmu-miR-193b-3p	Tacr1;Pck2;Fam107a;Ifnl3;Ano2;Mfsd9;Dnah7a;Map3k13;Abcb8;Zmiz1;Usp21;Adam7;Rtn4r;Dnah7b;Dnah7c;Tap1;Wdfy4;Gmip
mmu-miR-193b-5p	Ankar;Ppp1r3d;Ctdsp2;Mcm9;Bpifb5;Gga3;Abi3bp;Rph3al;Brd2;Id2
mmu-miR-194-2-3p	Gm6169;Col5a2;Shroom1;Gprc5a;Ppp1r9a;Tex14;Ipo8;Erich2;Plp2;Fam222b;Bicra;Arhgap25;Col10a1;Klk13;Hivep3;Pla2g2e;Col4a6;Drd5;Dqx1;Slc22a20;Siah1a;Ubp1;Ly6i;Eln;Ssh3;Gm6569;Ace2;Fat2;Ly6g;Ces1d;Ehmt1;BC005537;Hps1;Ifi35;Vwa8;Cc2d1b;Pclo;Rpain;Cdkn2aip;Wdr95;Usp36;Cchcr1;Baiap3;Nedd4l;Uggt2;Tmprss6;Tgtp2;Pkd1;Clspn;Mfsd5;Gprc5d;Adgrb1;Tgtp1;Scap;Prss27;Dmrtc2;Prl8a6;Serpini1;Jag1;Wdr6;0610040J01Rik;…
mmu-miR-1941-5p	Gm21921;Rbbp6;Frmpd1;Gm3336;Ttc39b;Duox1;Ntm;Hdac5;Sh3yl1;Gm21913;Grm6;Vangl2;Pzp;Ccni;Galnt4;Stard9;Olfr335-ps;Nexmif;Pde9a;Gm12830;Pcdh12;Gm21776;Zfp703;Bend3;Gm14137;AC234645.1;Pprc1;Nlgn1;Ep400;Hlx;Gm21773
mmu-miR-1943-3p	Ryr3;E030030I06Rik;Cdk6;Ppip5k1;Olfr544;Lect2;Ugt1a8;Pzp;Kcnq2;Gamt;Zcchc3;Ptk7;Lrrc45;Klhl33
mmu-miR-1943-5p	Sf3b3;Cfh;Tmem94;Zfp469;Gucy1a1;Flt3l;Abca4;Sh3rf1;Pald1;Zfp609;Mnx1;Gadd45gip1;Cep41;Gm32717;Cux2;Zfp109;Rbm6;Eif4ebp3;Irf8;Otog;Sfi1;Gphn;Kcnh6;Amer1;Fbxo21;Dbn1;Stat5a;Npc1l1;Cdc23;Rptor;C2cd4d;Riox2;Polm;Deaf1;Ssu2;Ctc1;Maskbp3;Setbp1;Ddrgk1;Neurl4;Crybg3;Dync1h1;Gm45713;Abcc6;Tmem82;Srpk2;Zfp800;Cep76;Phactr2;Gm32742;Tmem217;Tmem28;Sipa1l2;Rai1;Mycbpap;Pgr15l;Pnoc;Rnf123;Elmsan1;Folh1;Gm3280…
mmu-miR-1945	Arhgap28;Fbxw8;Map3k10;Obsl1;Prdm11;Hapln3;Epha4;Pitx3;Tjp1;Pacsin3;Kri1
mmu-miR-1947-5p	3110021N24Rik;Per3;Use1;Tmem151b;Ei24;Cog2;Agap3
mmu-miR-1951	Hrh4;Ankrd26;Zfp831;Greb1l
mmu-miR-1953	Eppk1;Nova1;Vmn2r5;Nt5el;Plxna3;Vmn2r128;Arhgef26;Nkap;Sec16b;Orc1;Timmdc1;Arap3;Olfr574;Fam205a1;Ptk6;Vmn2r4
mmu-miR-1955-5p	Rnf8;Inhbc;Adipor1;Caprin2;Capn12;Acvrl1;Megf8;Slc6a16;Best2;Gpr1;Rnf112;Mgam;Apaf1;Armcx2;Rad9a;CAAA01118383.1;Entpd7;Neurl4;Gm28043;Tmem198;Scyl1;Recql4;Ccdc159;Rbp3;Ptprr;Ppef2;Dmbx1;Oplah;Adgrg2;Pdgfc;Ggcx;Gigyf1;Fndc1;Kcnu1;Gucy2g
mmu-miR-1956	Tcaf1;Btn2a2;Kcnk5;Pnma2;Duox2;Phf21b;Dync2h1;Lrrc73;Sorcs3;Bicra;Gli1;Ptpn13;Mnt;Ccnf;Spen;Lrrk2;Dkk4;Olfr1465;Tuba3b;Lrrc3;Ahi1;Paxip1;Adamts2;Edem1;Dnah17;Fasn;Smad7;Sptb;Mast4;Il17a;Pax7;Ddx54;Bsnd;Slc27a4;Usp35;Flnb;Cstf2;Lamb2;Rhbdf1;Cldn24;Asic1;Celsr1;Olfr1468-ps1;Glis1;BC034090;Cux1;Fam217b;Macf1;Spag6;Plcd3;Myh6;Slc51a;A930004D18Rik;Ckmt1;Nrxn3;Dcaf5;Myh7;Grm2;Hip1r;Ric8a;Mast3;Anapc1;P…
mmu-miR-195a-5p	Armc4
mmu-miR-1962	Ppp1r9b;Il22ra1;Ankhd1;Nnmt;Gm42674;Plekhn1;Nrde2;S100a3;Smbd1;Vipr1;Syn2;Rint1;Ncapg2;Gabra4;Tmem38a;Srms;Baz1b;Fam90a1a;Gpr156;Traf1;Fras1;Htt;Shank3;Fat4;Ino80e;Olfr131
mmu-miR-1963	Abcb7;Tnks1bp1;Tbx1;Olfr1012;Pus3;Rnf115;Wnt9b;Zfp90;Syt7;Kctd1;Otud4;Ssh1;Zfp658;Serhl;Samhd1;Sgip1
mmu-miR-1964-3p	Brsk1;Luc7l2;Ssbp4;Gm13084;Micall1;Ncstn;Nav3;Gemin7;N4bp2;Ndufaf5;Rpn1
mmu-miR-1964-5p	Slx4;Tsku;L3mbtl2;Xkr7;Camk1g;Fbn2;Hmgcs2;Tnfrsf25;Proca1;Pum1;Frem1;Fam71e2;Gbx2;Gabbr2
mmu-miR-1968-3p	Zfp804b;Fundc2;Gtpbp2;Lor;Pole;Kif1b;Mthfd1l;Kank1;Pth1r;Scap;Prrc2a;Ly75
mmu-miR-1968-5p	Polr2m;Maml3;Vcam1;Btaf1;Phf12;Taar8a;Slc28a1;Acp2;Olfr794;Il17ra;En1;Miga2;Gm1043;Paxip1;Olfr772;Olfr821;Garnl3;Ust;Krtap16-1;Panx2;Gbp7;Shc1;Cdh23;Ubr4;Dctn2;Macrod1;Foxp3;Gm43302;Olfr1370;Dnaaf2;Exosc4;Gbp9;Gm17657;Rnf126;Slc38a5;Gbp10;Olfr773;Taar8c;Kdm1b;Fam184a;Gopc;Lama5;Ints2;Foxred1;Mapk8ip3;Taar8b;Zfp385c;Mlxipl;Specc1l;Unc5c;Fndc3b;Kcnk16;Gbp4;Meis1;Gbp6;Il9;Sptbn4
mmu-miR-196b-5p	Whamm;Depdc5
mmu-miR-1970	Ankrd13b;E2f8;Plekho2;Trim16;Tbcd;Plcb4;Dcp1b;Bsdc1;Col5a1;Rmdn3;D630045J12Rik;Ache;Septin14;Cspg4;Rad54l;Myh11
mmu-miR-1970b-5p	Fam83e;Aff3;Ksr2;Cmbl
mmu-miR-1970c-5p	Bsdc1;Rnf180;Rmdn3;Ptch2
mmu-miR-1981-5p	Dmxl2;Rrnad1;Ano8
mmu-miR-1982-3p	Ercc6;Arhgef15;Ctsz;Hus1b;Adgrb2;Tmem266;Cds2;Kdm4d;Plaat5;Ilkap;Trim47;Zfp771;Fam167b;Mtif3;Macf1;Fer1l5;A1cf;Kif3b;Mn1;Pidd1;Aldh1a2;Lrtm2;Sftpd;Col5a3;Vcan;Gfra2;Zfp30
mmu-miR-1982-5p	Peg10;Myo1f;Ccdc57;Ip6k2;Kmt2e;Angptl3;Zfp469;Lce1g;Nrbp1;Carmil2;Myh8;Gm6034;Huwe1;Gli3;Sh3rf3;Osbpl10;Epor;Ube4b;Bcl11a;Lce1a2;Usp20;Myh4;Wbp2;Trappc10;Taco1;Tmem253;Lce1a1;Lce1e;2610008E11Rik;Ceacam1;Ttn;Ablim1;Larp4b;Ulk4;Tstd2;Daxx;Ceacam10;Prob1;Fbxl16;Ighmbp2;Srrt;Dnajb6;Npr2;Ikzf3;Myh2;Errfi1;Fhod1;Xrcc1;Gkap1;Inpp5d;Lmf2;Sesn2;Cpeb1;Pigs;Sec14l2;Kcnj4;Tulp4;Gm5592;Fam117a;Dnmbp;Pik3c2b;Z…
mmu-miR-1983	Mettl7a2;Mettl7a3;Hira;Methig1;Mettl7a1
mmu-miR-199a-3p	Bag6
mmu-miR-199a-5p	Ubn1;Capn10;Npy5r;Pcdhb13;Ubr3;Uhrf1bp1;Kifc1;Ttc34;Arhgap35;Lss;Dnah5;Fam98c;H2-Aa
mmu-miR-199b-3p	Bag6
mmu-miR-199b-5p	Ubn1;Capn10;Uhrf1bp1;Arhgap35
mmu-miR-200c-5p	Rab32
mmu-miR-204-3p	Fam83h;Kirrel2;Ceacam19;Mgam;Sall4;Stk39;Clcn6;Celsr3;Cobl;Spats1;Gp1ba;Cers4;Epx
mmu-miR-205-5p	Rnf157;Tacc1;Alcam;Dgkb;Kcp;Apc2;Kyat1;Eif3j2;Eif3j1;Ncf2
mmu-miR-20a-5p	Tnfsfm13;Tnfsf12
mmu-miR-20b-5p	Adamts15;Tnfsfm13;Tnfsf12
mmu-miR-210-3p	Zfp319;Larp4b;Rccd1;Gipc2;Phospho1;Cct7;Slc25a28;Cracr2a;Gja3;Foxs1;Smarca2
mmu-miR-210-5p	Lce1g;4932411N23Rik;Map1s;Ppp1r3d;Smn1;Lce1l;Tnrc6c;Gba2;Kif26a;Zfp451;Tmem151b;Tulp4;Ppm1b;Rnf111;Zfp653;Dnah10;Cox15;Rnpepl1;Jsrp1;Fam170b;Tex28;Tmc3;Pitpnm1;Prr5l;Deptor;Krtap13;Slc4a2;Fdxr;Ercc3
mmu-miR-211-3p	Gm6169;Plp2;Arhgef2;Arhgef4;Dot1l;Pcdh12;Ddx21
mmu-miR-212-3p	Agmat;Slc20a1
mmu-miR-212-5p	Pcdhgb2;Snx8;Glg1;Pcdhgb1;Nme5
mmu-miR-214-3p	4933402N03Rik;Apeh;Mfsd4a;Ccin;Plk5;Ugt1a7c;Mybbp1a;Gm4787;Mif;Ciz1;Adam4;Dlk2;Ulbp1;Lmo3;Kcnh3;Rad54b;Ptprn;Armh4;Wnk1;Cyp2u1;Lmo1;Aldoa;Thpo;Arhgap4;Gpnmb;Ankrd52;Ccl2;BC051019;Ddi1;Pigz;Lrp1;Slc25a53
mmu-miR-214-5p	Tex14;Mtrr;Adam15;Xirp1;Gm5134;Stab2;Ube2v2;Ptprv;Heca;Amotl2;Cc2d2b;Rfx3
mmu-miR-215-3p	Atg5;Itpkc
mmu-miR-216a-5p	Akna
mmu-miR-217-5p	Wdfy3;Coq9
mmu-miR-219a-1-3p	Hlcs;Lrba
mmu-miR-219c-5p	Casp16;L1cam;9530053A07Rik;Chd1;Prss33;Mnd1;Mindy1;Phactr3;Sspo;Fcgbp;Rnaseh2a;Serbp1;Sik1
mmu-miR-21a-3p	Ebf4;Csgalnact2;Thap3;Spata2l;Sema3g;Aadacl4fm5;Tenm2;Itgax
mmu-miR-221-3p	Epb41l1
mmu-miR-221-5p	Col11a1;Wdr90;Pofut2;Dnah9;Sspo;Mindy4;Tsga13;2310034C09Rik;Zfp772;Chd9;Epha10
mmu-miR-222-3p	Cul9
mmu-miR-222-5p	Spc24
mmu-miR-23a-5p	Trim67;Mesd;Mink1;Spata21;Tnks1bp1;Gm49510;Trib1;Cntn2;Pepd;Magel2;Tpcn1;Mypop;Gli1;Axl;Fbxo42;Neil2;Dlg5;2610507B11Rik;Mpp2;Sla2;Abca1;Sh3bp1;Pdx1;Myo1a;Stard8;Asic3;Adrb3;Ppm1j;Nes;Agxt;Enam;Gli2;Pilra;Olfr410;Gm9195;Col6a5;Parp14;Dnaaf2;Myoz1;Lrrc51;Ptpn3;Mrtfa;Zfp683;Dolk;Otud7b;Fbrs;Mtus2;C1qtnf12;Sspo;Comt;Txndc11;Adamts19;Gal3st2;Chaf1a;Runx1t1;Mapk15;Gal3st2b;Ylpm1;Cngb1;Barhl2;Tcea3;Rtl3…
mmu-miR-23b-5p	Rogdi;Krba1;Olfr114;Dsn1;Otud7b;Polr1c;Fdxr
mmu-miR-24-2-5p	Tsr3
mmu-miR-24-3p	Usp48;Lrrk1;Naa40;Grin3b;Rtn4;Il17a;Gpr180;BC005537;Tcf3;Igdcc3;Sorl1;Acad10;Fbxo27;Cd163l1;Slc12a9;Zan;Rpusd4;Hoxc5;Espl1
mmu-miR-25-3p	Itgb7;Plcd4;Ermn
mmu-miR-25-5p	Ldlrad2;Lrp5;Mex3b;9530053A07Rik;Rtkn;Aox4;Npdc1;Bcl9l;Ttc28;Eml3;Spata31d1d;Ppfia4;Klhdc9;Ccdc24;Igsf21;Fcgbp;Tjp3;Rbms1;Rnf225;Rnf217;Sardh;Irs2;Nufip1
mmu-miR-26a-2-3p	Nfrkb
mmu-miR-26b-3p	Camk1g;Arhgap22;Srl;1110051M20Rik;Mta2
mmu-miR-27a-3p	Plppr5
mmu-miR-27a-5p	Zfp369;Nup93;Phf3;Abl2;Slc25a31;3110009E18Rik;Zfp110
mmu-miR-27b-3p	Lrwd1;Ttll10
mmu-miR-27b-5p	Tsen54
mmu-miR-28a-5p	Dennd5b;Wdr90
mmu-miR-28c	Srcap;Gm42715
mmu-miR-292a-5p	Ryr1
mmu-miR-296-3p	Vwf;Foxg1;Nr2e1;Gm1113;Acp7;Dsg4;Man1c1;Etv6;Pik3r5;Calcoco1;Fam177a;Myh14;Myo3a;Gpbp1l1;Negr1;Heg1;Fam177a2;Tbc1d16;Tbx10;Ppp6r2;Cxcl16;Polg;Ddx43;Dnah10;Cyp4x1;C2cd6;Prr13;Mlec;Pde4a;Gart;Espl1;Olfr211;Maneal
mmu-miR-296-5p	Zfp91;Gm5640;Scd3;Sh2d5;Zscan20;Doxl1;Car5b;Scaf4;Ppp1r1b;Hif3a;Prss56;Gm5901;Fezf2;Npr3;Capn12;C1ra;Gm14685;Spred3;Pcdh8;Nrros;Sema6c;Sh3rf3;Lypd3;Mcf2l;Pcbp4;Megf8;Dmap1;Krba1;Adgrb2;Wdr20rt;Hrob;Adpgk;DXBay18;Gm43951;Myh10;Pakap;Wdr20;Zfp91;Epn1;Ulk4;Amer2;Aoc2;Arhgap1;Gm38100;Srrt;Tril;Msto1;Adamts4;Gprc5b;Vars;Ss18;Slc22a5;Smug1;Jade2;Invs;2700081O15Rik;Gm9195;Rapgefl1;Bmp1;Col6a5;Ano2;Stox2…
mmu-miR-298-3p	Supt6;4932438H23Rik;Trp53bp1;Myo5c;Klhl7;Vmn1r212
mmu-miR-298-5p	Scyl3;Kdm5c;Pigb;Zw10;Arhgef5;Camk2g;Ccl27a;Gm4884;Vstm4;Lrrtm3;Tmem106c;Olfr283;Usp20;Akna;Gulo;Zfp853;Tpra1;Olig1;Rttn;Qrich1;Mbd6;Crb2;Ccl27a;Zscan12;Kctd2;Ifna11;Vrk3;Wipf1;Psmd2;Alms1;Lrmp;Ceacam3;Greb1;Rabep2;Kcna2;Ly6m;Clcn1;Ubap1l;Hmcn1;Mrpl17;1700017B05Rik;Gabre;Cmtr2;Wwp2;Mrtfa;Elmo2;Sstr5;Zfp865;Utp20;Supt20;Kbtbd11;Egr2;Tcf3;Prss58;Pif1;Glis1;Phc2;BC034090;Hhla1;Dele1;Cnst;4932438A13R…
mmu-miR-299a-3p	Lexm;Lypd9
mmu-miR-29b-1-5p	Asxl3;Uck1
mmu-miR-29b-2-5p	Col6a3;Dclk3;Krtap16-1;Matn1;Rad51ap1
mmu-miR-29c-5p	Astn2;Itga9;Pkdrej
mmu-miR-300-3p	Cacna1c
mmu-miR-3057-5p	Golgb1;Col6a6;Fam184b;Fosl2;Eef2k;Tra2b;Top3b;Zfp865;Phf3;Rabgef1;Dalrd3;Slc4a1ap
mmu-miR-3058-3p	Zfp407;Fn1;Bcor;Plk5;Chsy1;Med16;Usp1;Tspoap1;Dbndd2;Gpr143;Spata20;Spatc1l;Ccdc141;Pcare
mmu-miR-3058-5p	Col13a1;Inhbc;Hbb-bs;Piezo2;Syt12;Ccin;Raly;Plekha4;Megf8;Olfr130;Olfr117;Ddx49;Lamc3;Entpd2;Nedd4;Smoc2;Meltf;Lsg1;Armc5;Adh5;Trank1;Cachd1;Mprip;Eci1;Sigmar1;Tcf4;Srebf1;Drd1;Rpia;Usp24;Pgm2;Furin;Ssc4d;Ift81;Rubcnl;Cand1;Apex1;Prepl;Fgl2;Stradb;Tada3;Nup214;Il17rb;Bsg;G6pc;Slc4a9;Arhgap45;Fbn1;Hbb-bt;Kcnc4
mmu-miR-3059-5p	Map3k2;Sgo1;Ccdc71;Gstm4;Col6a2;Map3k10;Apoc3;Runx1t1;Bmf
mmu-miR-3061-5p	Acan;Zfp804b;Prss39;Gm4884;Pla2g4b;Gm5591;Piezo1;Tbx21;Fat2;Mboat2;Fabp12;Dag1;Prss55;Zmynd8;Oit3;Mrtfb;Cacna1f;Chrng;Krt14;Gm28042;Krt16;Pvrig;Prss47;Cttnbp2;Arid3b;Hcn4;Col5a3
mmu-miR-3062-5p	Olfr1216;Slc52a3
mmu-miR-3064-5p	Ifngr1;Gpr183;Col6a3;Ttc16;Sphkap;Pcdhga1;Llgl1;Tmem274;A930018P22Rik;Spocd1;Asgr1;Fbxo7;Plekhg3;Ddx24;Pigt;Zc3h3;Dcakd;Pcdh19;Ier5l;Cast;Cd177;Wwp2;Lct;Smg1;Aff4;Serac1;Fggy;Zfp516;Ppm1f;4930407I10Rik;Trpm3;Shank2;Gm45234;Chd6;Bmp8b;Tcf20;Cep152;Muc6;Mctp2;Tmprss7;Lcorl;Rims1;Nr5a1;Ccdc162;Farsa;Atn1;Bmp8a;Adgra3;Krt25;Ercc3;Irs1
mmu-miR-3072-3p	Clic6;Acan;Pou3f3;Card10;Aspm;Prune1;Svep1;Pm20d1;Elp4;Pcdhgb6;Adcy5;E2f3;Prss56;Vps4a;Pcdhgc3;Arhgap23;Zmynd15;Slc7a8;Fam184b;Bicra;Pcdhga1;Hspd1;Pcdhga6;Szt2;Dkk4;Pdlim7;Knop1;Ciao3;Sipa1;Thap7;Gpr179;Asph;Nup153;Rcl1;Pde3a;Maob;Pcdhga4;Pcdhga9;Gm43951;P3h1;Sugct;Sbf1;Pcdhgb2;Tpbgl;Trhde;Robo4;Unc45a;Dmtn;Arhgap1;Fus;Kcnk4;Pcdhgb7;Fntb;Pcdhga7;Slc35b2;Plb1;5330417C22Rik;Pcdhgb5;Pcdhga10;Ddx54;P…
mmu-miR-3074-5p	Zdhhc13;Igsf11;1810020O05Rik;Pfdn2;Chtf18;Cc2d2a;Xrcc3;Ppp4r1;Speg;Slc26a7;Sh3pxd2b;Zfand3
mmu-miR-3076-3p	Gm4884;Gm13691;Cdh4;Arid1a;Rfxap;Srgap3;Gm13696;Gm13698;Gm13694;Isg20l2;Gm13693;Myo18b;Pttg1ip;Cwc22;Gm13697;Gm13695
mmu-miR-3076-5p	Ankrd13b;Kmt2d;Notch3;Ythdf1;Mov10l1;Alox8;Kiss1;Apobec2;Kbtbd6;Zic2;Atp6v0e2;Fcgrt;Muc5b;Ptges2;Tsc22d1;Prrt4;Nup133;Gask1b;Afg1l;Medag;Ncapd2;Dkk3;Crebbp;Fryl;Adam4;Creb3l3;Gm28040;Tnk1;Sorl1;Muc5ac;Col5a1;Serpinb1a;Glmp;Nup155;Arhgap6;Etfbkmt;Esyt3;Megf11;Ppef2;Zfp36;Nrm;Sdr9c7;Tctn1;Bivm;Irf2bp2;Cyp26b1;Fgd3;Mef2a;Irs2;Ltbr;Sybu;Plscr4;Tfpt
mmu-miR-3077-3p	C1qtnf9;Mcm3ap;Rnf17;Pakap;Col7a1;Sh3bp5l;Pcnt;Itgb2;Shank1;Bcl9;Cep85;Dnajc1;Rtf1;Dmkn;Dnajc27;Pakap
mmu-miR-3079-5p	Med12l;Myh6
mmu-miR-3080-5p	Slc9a2;Kdm4a;Eef2k;Baz2a;Intu
mmu-miR-3081-3p	Rhox4c;Adam15;Crocc;Agap1;Krt20;Hs6st1;Dpy19l2;Grxcr2;Heatr1;Ppp1r12c;Des;Sec61b;Cfap46;Rhox4b;Chd1;Rhox8;Ankrd24;Fam50a;Ticrr;Nup62;Myh14;1700014D04Rik;Gna11;Acap3;Rhox4a2;Npas3;Tbc1d13;Ngef;Crat;Cchcr1;Cenpb;Mroh2b;Safb;Samd1;Rhox4f;Prss41;Lca5l;Rhoj;Cracr2a;Rhox4d;Rab11fip1;Mkrn3;Myh11;Atp11a;Polr3h;Rhox4g;Rgs7bp;Nfkb2;Snd1;Rhox4e;Rhox4a;Tfpt;Msx2
mmu-miR-3087-5p	Tnks1bp1;1700066B19Rik;Sstr1;Ess2;Car15;Atrip;Msx3;Ccdc22;Gm5128;Masp2;Tcof1;Rgl2;Ephx2;Pla2g4b;Gm15023;Ltbp3;Wars;R3hcc1;Adam11;Kif7;Cacna2d2;Pank4;Epb41l2;Tbc1d24;Wdr81;Gm12800;Rttn;Tmem251;Lrrc8d;Lrrn2;Msh3;Gucy2d;Spata46;Ncor2;Tmc8;Dll1;Fam71e1;Lypd6;Mon2;Camta2;BC055324;Atxn1l;Cul7;Eif2d;Gm12794;Rufy1;Zc3h3;Vps18;Fzd8;Scarf1;Prima1;Zfp865;Gpr135;Grm6;Polm;Zhx3;Lrfn1;Srsf11;Gm18336;Grb10;Nfkb…
mmu-miR-3089-3p	Olfr659;Gipr;Sec16a;Dst;Olfr503;Olfr658;Crocc2;Obscn;Psma3;Fsd1l
mmu-miR-3091-5p	Dars2;Zfp462;Rassf6;Adcy3;Lamb1;Kif26a;Ptger1;Fbrs;Gm12845;Bco2;4931406C07Rik;Ttll10;Slc39a4;Adam12;Cdc37;Khsrp;Golga2;Abcb9;Kif26b
mmu-miR-3095-3p	Olfr1410;Zfp469;Pigo;Abca3;Spen;Scn2a;Enpp1;Zfp398;Ube2o;Fat2;Zfyve27;Socs7;Vav2;Lrrc8c;Speg;Nudt22
mmu-miR-3099-3p	Ssc5d;Lpo;Sec31b;Phactr4;Wwc1;Arx;Tbc1d10b;Olfr420;Tbc1d4;Olfr1438-ps1;Trmo
mmu-miR-30b-3p	Fbxo44;Pacsin1;Tufm;Mllt10;Phf7;Odr4;Clstn2
mmu-miR-30c-1-3p	Zp3r;Vwa5a;Mcm3ap;Kcna10;Gm15127;Chd8;Luzp4;Plekha4;Gm10439;Cfap54;Gm15080;Gm20605;Gm15097;Plekha6;Gm15085;Ott;Fam71f1;Plekha3;Polr2a;Rbbp8nl;Pcnx;Acsm2;Gm15093;Lrch4;Myo9b;Prpf19;Gm15114;Gm15107;Gm15128;Gm15091
mmu-miR-30c-2-3p	Trim15;Plekha4;Unc13a;Avil;Utp23;Dnajc16;Zfp605;Bms1;Chd3;Muc2;Fam160a2;Vsx2;Prokr1;Ccdc78
mmu-miR-30d-3p	Serac1
mmu-miR-31-5p	Ube2o;Itgb1bp2;Herc2
mmu-miR-3102-3p	Stx19;Scn4a;Ccar2;Megf8;Olfr569;Lgals12;Tmem86b;Olfr582;Cdkn2aip;Zswim8;Irx1;Olfr584;Vwa7;Scap;Pqlc2;Pkhd1;Slc30a2;Hmcn2;Aurkc;Arhgef10l
mmu-miR-3102-3p.2-3p	Ctsb;BC024139
mmu-miR-3102-5p	Znrf4;Mink1;Pcdhgb6;Auts2;Ktn1;Tcf7l2;Hmg20a;Olfr129;4933411K16Rik;Olfr119;Mdn1;Tns2;Wiz;Zscan2;Kmt2a;Olfr120;Zmiz1;Ttbk2;Plekhh3;Triobp;Nav2;Atp2a2;Plec;Tns4;Dot1l;Zfp329;Adamts5;Ldb2;Ankk1;Spry4;Tenm4;Ifi213;D430041D05Rik;Kcnc4;Itgax;Cc2d2b
mmu-miR-3103-3p	Erp27
mmu-miR-3103-5p	Dtl;A530016L24Rik;Carmil2;Kprp;Prom1;Tbc1d22b;Spon1;Moxd1;Nlgn2;Fcho1;Larp6;Tas1r1;Phlpp2;Cntnap1;Mast4;Slc22a13;Adcy9;Zfp775;Prdm15;2310033P09Rik;Vars2;Cdc20b;Mapk10;Kmt2c;Olfr1416;Aff4;Arnt;Olfr1414;Palb2;Zfp746;Col27a1;Ramp2;Itsn2;Naca;Adam6b;Gstcd;Syne2;Aqr;Maco1;Ahdc1;Spire1;Gpd2;Slc4a7;Hmcn2;Adam6a;Fer1l6;Itgb4;Erfe
mmu-miR-3110-5p	Olfr1043;Sytl1;C2cd2;Szt2;Knop1;Slc4a8;Ncor2;Cspp1;Gucy2c;Pkn1;Fut11;Fam186b;Ccdc88b;Akain1;Zfp819;Anapc1;Klhl7;Fhod3
mmu-miR-3154	Ptgir;Fzd7;Gm20695;Nbeal1;Apip;Pcdhgc3;Srcap;Slc15a1;Acvrl1;Slc6a16;1700123O20Rik;Selenon;Ank2;Olfr90;Cryab;Rnf17;C4b;Peak1;Olfr569;Olfr747;Glp1r;Pde4dip;Ints7;Slc44a2;Mgrn1;Olfr435;Gm42715;Rcc1;2700097O09Rik;Olfr1423;Tmem63c;Olfr582;Pcdh17;Lamb2;Atp13a2;Abca12;Reep2;Sstr2;Gsdma;Mfsd6l;Olfr314;Ffar1;Olfr749;Pard3;Olfr638;Got1;Zpr1;Elmod3;Mapkbp1;Olfr584;Adrb1;Tex50;Dapp1;Gde1;Olfr635;Olfr237;Zan;…
mmu-miR-320-3p	Tmc4;Drosha;Aatk
mmu-miR-320-5p	Cep131;Usp48;Ctsw;Col6a1;Igfbp7;Ccdc9;Smad9;Bcan;Ctnna2;Myh13;R3hcc1;Exd1;Enah;Foxc1;Ccdc180;Rbm10;Atp5h;Shtn1;Rbm6;Dock2;Cdkn1c;Card9;Rph3a;Mdm2;Ccdc151;Tesk1;Soga3;Pkm;Mis18a;Kmt2a;Ap3b1;Card14;Prpf40b;Cdh24;Camsap1;Pdcd11;Dmwd;Fam193a;Actr1b;Ccdc88b;Ppp1r26;Mapk8ip3;Bptf;Myh7;Zfp385c;Stmn1;Col28a1;Kif3c;Rgs3;Fras1;Dhx38;Col22a1;Miip;Bcas1;Phf24;Kri1
mmu-miR-322-5p	Gpsm1;Pfkp;Chit1;Mlst8
mmu-miR-324-3p	Ctsb;Ccdc57;Arhgef5;Iqcn;Nrxn2;Ano9;Nup160;Plk5;Krt71;Trio;Thsd7a;Afap1l1;Colec12;Dcaf12l1;Wdr91;Slc23a3;Unc45a;Irf8;Tnrc6c;Pold1;Exoc2;Mfsd14a;Eif2b2;Iqsec3;Lmf2;Pnmal2;Gtse1;Tulp4;Rab40c;Dnah2;1110002E22Rik;Kmt2b;Dnah3;Uros;Slc5a9;Por;Cadm1;Cct6b;Agrn;Sipa1l2;Caskin1;Cog6;Pom121;Krt76;Ccdc120;Sptbn4;Lmna
mmu-miR-324-5p	Hba-x;Olfr213;Carmil2;Six3;Bbs2;Olfr212;Clip2;Abca1;Limch1;Sbno2;Gipr;Vcl;Shroom3;Trim54;1600012H06Rik;Pacsin1;1700017B05Rik;Lats2;Snx25;Adgra1;Zfp395;Tmem45a2;Ret;Chd3;Cdc42ep5;Hspb7;Ghdc;Ccdc80;Ptpro;Marchf10;Nfkb2;Gpr149;Cpt1c;Mpzl3
mmu-miR-325-5p	Olfr1201
mmu-miR-326-3p	Myo1f;Rnase4;Scaf11;Ptcd1;Arhgef11;Brpf3;Col2a1;Hyou1;Zfhx2;Fam83e;Crocc;D2hgdh;Ahcyl2;Il6ra;Oas1g;Atp8a2;Rpl32;Xbp1;Fbln2;Mpst;Slfn9;Trafd1;Rrp1;Klhl25;Ccnb1ip1;Ano1;4833427G06Rik;Gpalpp1;Slfn8;Col7a1;Plekhg4;Zscan10;Gm42715;Dst;Ccdc137;Crtac1;Nlrc5;Foxi2;Rps14;Psapl1;Tspoap1;Sptbn5;Cc2d2a;Fam83d;C6;Arhgef16;Ngef;Pigyl;Rtkn2;Ptpn14;Nfkbil1;Smim23;Tbc1d16;Tanc1;Extl2;Brd2;Ankrd34b;Adamtsl5;Slc7a6…
mmu-miR-328-3p	Usp2;Itih1;Unc80;Mocs3;Fgd5;Metrn;Tmcc2;Gm20479;Igsf3;Magel2;Slc7a5;Ilvbl;Bcas3;Cenpf;Yars;Rab44;Cxxc5;Nlrc3;Unc13a;1700030J22Rik;Kif18a;Prkd2;Ppp1r12c;Plxnc1;Prrc2c;Hdac4;Wdr26;Pik3r4;Peg3;Phldb3;Upf3a;Taf1b;Camsap3;Fam83g;Lrwd1;Sypl2;Col6a5;Pabpc4l;Chdh;Grin1;Zfp3;Pnma5;B4galnt4;Dchs1;Nfasc;Sugp1;Arhgap33os;Nrg4;Pdcd11;C77080;Slc6a21;Appl1;Triobp;Plekha7;Lrrfip2;Setd4;Cbx2;Prx;Nuak1;Grhl2;Acacb…
mmu-miR-329-5p	Ercc4;4930544D05Rik
mmu-miR-330-3p	Vmn1r175;Car15;Mgat1;Slc7a9;Anks4b;Kcp;Unc5b;Slc18a2;Vmn1r170;Slc6a8;Myo15;Nwd2
mmu-miR-330-5p	Ankrd13b;Acadvl;Cr2;Caml;Crocc;Arhgef1;Pcdhb20;Rexo4;Arfgef3;Tti1;Ms4a15;Sycp2l;Prpf6;Xpnpep2;Sh3rf3;Wars2;Kif12;Ptpn13;Szt2;Xylt1;Chd2;Polr3b;Prkd2;Septin10;Nphp4;Cdyl;Sptb;Kif21b;Synpo2;Paf1;Tonsl;Zfp13;Rnf213;Gm42742;Numa1;Mylk4;Tshz2;Snrnp70;Nfia;Plppr5;Angpt4;Muc19;Tmem158;Pnck;Fam186b;1700016K19Rik;Lgi3;Ppp6r2;Tyk2;Fam214b;Fer1l5;Rps6kc1;Erfl;Brd2;Pagr1a;Myo15b;Adamtsl5;Dnajc22;Tdrd6;Plcg1;…
mmu-miR-331-3p	Cep131;Kmt2d;2810006K23Rik;Srsf9;Carmil2;Chd8;Fkbp10;Nrxn2;Arhgap33;Zmynd15;Gm49322;Epor;Emilin1;Adat3;Gm1113;Styk1;Adam11;Arid1b;Cdcp3;Acnat2;Lime1;E030025P04Rik;Inf2;Grid2ip;Cacna1g;Tchhl1;Lrrc56;Sema4f;1700018B08Rik;Lrrd1;Osgin1;Nes;Trank1;Zfp687;Stat6;Tmem130;Gm20605;Rexo1;Ncstn;Zc3h4;Apoc2;Gabbr1;Dysf;Arsi;Bcl9;Tulp4;Zfp277;Kntc1;Tspoap1;Map3k12;Obsl1;Thsd1;Acnat1;Cdh24;Abat;Tigit;Timm50;Lrp…
mmu-miR-337-5p	Itm2c;Cln5;Adgrl3;St3gal2;Tonsl;Gdf15;Tiam1;Sec31a;Fem1al;Trabd2b;Fras1
mmu-miR-338-3p	Apeh;Acvrl1;Agmat;Gm10197;Syndig1;Tfeb
mmu-miR-338-5p	Olfr1459
mmu-miR-339-3p	Zfp108;Hexa;Nenf;Hes7;Foxd1;Sdk1;Trpv4;Dync2h1;Gda;Gapdhs;Cln5;Metrnl;Slc47a2;Prox1;Pask;Chadl;Syt3;Zfp275;Snx18;Zfp13;Fbn2;Znrf2;Ier5l;Pm20d2;Coil;Fam172a;Sstr5;Tysnd1;Psapl1;Gpr135;Kcnk12;Socs7;Plppr5;Gfap;9330182L06Rik;Ndufab1;Ptpru;Plekhh3;Gas2l1;Micu3;6430628N08Rik;Eif3m;Usp43;Nfatc2ip;Lactbl1;Cacna1c;Chst5;Hivep1;Slc7a6os;Tlx1;Fam189a2;Slc30a1;Disc1;Fbxw9;Jakmip1;Soga1;Rab11fip4;Map3k15;Spr…
mmu-miR-339-5p	Rad51ap2;Zfp469;Dlg3;Vps13d;Marveld2;Chuk;Olfr323;Gdf7;Tfr2;Kctd17;Irf6;Bmpr2;Tsc1;Kif7;Ephb4;Chd2;Kir3dl1;Trio;Fry;Pcdhgb2;Spata31d1a;Kif21b;Ube2o;Adgrl3;Olfr806;Bach2;Lrrc37a;Scara3;Dock9;Slc4a3;Olfr1065;Zfp647;Orc1;Clcn4;Itga7;Pcdhgb4;Slc12a8;Ttll3;Pcdhgb1;Olfr895;Hspa9;Olfr805;Zfp516;Plxna4;Ptprv;Pcdhgb8;Ppm1f;Clspn;Speg;Grm3;Herc1;Fbxo43;Tomm5;Dchs2;Hic2;Rusc2;Fbp1;Hadhb;Dido1;Xirp2;Henmt1;D…
mmu-miR-340-3p	Fcgrt
mmu-miR-341-3p	Kmt2d;Plxnc1;Triobp;Med11;Rars;Galnt18;Guca1b
mmu-miR-342-3p	Mnat1;Fgf12;Cdyl;Otog;Bspry;Nkpd1
mmu-miR-342-5p	Fzd2;Fam222b;Cntfr;Syt10;Tmem135;Glod5;Taf10;Dnhd1;Csrnp1;Maged1;Taok2;Syde2;Flt1;Hoxa3
mmu-miR-345-3p	Zscan20;Olfr577;Tpx2;Gm10277;Ctsl;Bub1;Lpar6;Rae1;Tg;Col4a4;Lmo7
mmu-miR-345-5p	Pla2g4d;Syt12;Tcof1;Hs6st3;Rrh;Ppargc1b;Pbk;Col7a1;Lrfn3;Myo7b;S100pbp;Madd;Cc2d1a;Gabra4;Brwd1;Paxx;Usp13;Hilpda;Depdc5;Mtrex;Evx1;Mfap5;Actr8;Mst1
mmu-miR-3473a	Rnf43;Etv5;Camsap1;Parp4
mmu-miR-3473b	Keap1;Shroom1;Hcar2;Ppil2;Arnt2;Ngb;R3hdm1;Ppm1m;Cep295;Gsc2;Elfn1;Kif13b;Cnppd1;Ncapd3;Acsl5;Nkx2-1;Map7;Lrrc8a;Hivep3;Dnajc6;Ptprz1;Mbd6;Strc;Trim35;Atp23;Trim14;Eif2ak3;Hydin;Nsfl1c;Gm36176;Npas2;Tert;Lrrc17;Pbx4;Soga3;Ncoa1;Serpinc1;Duxf3;Tgfbr3l;Pld2;Trnp1;Numb;Uhrf1;Hdac6;Dph1;Gtf3c2;Scarf1;Mrtfa;Bcar3;Cul9;1700014D04Rik;Cdc42ep4;Gm29609;Drd1;Ssh2;Dele1;Crat;Ercc6l;Zfp607b;Sohlh2;Atf7;Ssc4d…
mmu-miR-3473d	Adam18;Camk2g;Megf8;Myo18a;Rgs14;Atp6v0a4;Lrrn4;Tns2;Xrcc1;Ddx5;Tmem198;Arrdc1
mmu-miR-3473e	Ttc6;Spag8;Shroom1;Pacs1;Hace1;Hcar2;Zfhx2;Arnt2;C2cd2;Ngb;Gm3250;Gm18596;Ppm1m;Cep295;Gm4884;Celf5;Elfn1;Kif13b;Cnppd1;Zbtb49;Acsl5;Nkx2-1;Map7;Zp2;Hivep3;Prdm1;Gm9736;Gm7137;Chek2;Ptprz1;Map3k1;Mbd6;Klf15;Borcs6;Tmprss13;Elob;Trim35;Rfwd3;Atat1;Atp23;Trim14;Kcnk4;Tnp2;Nsfl1c;Gm36176;Gm10318;Zscan22;Soga3;Gm19668;Ubr4;Ncoa1;Serpinc1;Duxf3;Gm9507;Vash2;Tgfbr3l;Tcp11l2;Ptcra;Pld2;Fbn2;Uhrf1;Kmt2a;…
mmu-miR-3473g	Zmym2;Cyp21a1;Proser1;Odf3l1
mmu-miR-3473h-5p	Ptpre;Ubn1;Zfp469;E2f8;Hsd17b14;Ptpn13;Foxc1;Il2rb;Ndn;Capzb;Tgfbr3l;Pfkfb2;Gm29427;Srrm1;Sptbn5;Abi2;Slc24a1;Plxnd1;Rrp8;Polr1b;Pitpnm2;2310061I04Rik;Enpp7;Fam160a2;Midn;B4galt3;Mctp2;Agbl1;Cdh26;Mark1;Atg2a;D430041D05Rik
mmu-miR-3474	Dgkq;Tnfrsf8;Cmpk2;Fn1;Abcb11;Tmem108;Hif3a;Arfgef3;Bcor;H2-Ke6;Lcor;Npas4;Sdk2;Lrrc3;Sfswap;Wdr81;Col18a1;Ehmt2;Ttn;Bud13;Ren1;Ltb;Afap1l1;Asxl2;Fubp3;Zic4;Apob;Dnajb6;Vezt;4930512M02Rik;Gtf3c1;Mast1;Cdsn;Gask1a;Gm9195;C2cd3;Zfp451;Mmp14;Gm45837;Cecr2;Ipo9;Sh3rf2;4930438A08Rik;Nfe2l2;Abi3;Hunk;Traf3ip1;Pde2a;Hecw1;Plekhg2;Glis1;Fam83d;Spag4;Msl1;Itga2b;Rnf111;Nos2;Zfp598;Setbp1;Olfr1342;Hspg2;La…
mmu-miR-34a-5p	Dgkq;Nelfe;Slc45a4;Dnah7a;Lgr6;Gnb1l;Lrfn1;Nyap1;Rad18;Cacna1f;Cnnm1;Rims2;Ltbp2;Cabin1
mmu-miR-34b-5p	Tamm41;Fam171a1
mmu-miR-34c-5p	Cpne6;Bicra;Exoc1;Nrap;Etaa1;Olfr680-ps1;Lgr6;Ttyh3;Olfr682-ps1;Tamm41;Fam171a1;Gp1ba
mmu-miR-351-3p	Lrrc73
mmu-miR-351-5p	Col13a1;Cog5;Col6a1;Kbtbd13;Nsd1;Fam83h;Pip5kl1;Ccdc157;Osmr;Bcar1;Iqcn;Col15a1;Syngap1;Mfrp;Xdh;Creb3l2;Kif13b;Tcof1;Apba2;Emilin2;Zfp442;Rab44;Gm1043;Dclk3;Col4a6;Pakap;Zeb1;Sox9;Faah;Ar;Scrn2;Rasgrp3;Med22;Dpep3;Ephb6;Atp6v1g2;Polr1a;Gask1a;Gpat2;Pabpc2;Rps6ka2;Iqsec3;Abcf1;Wdr33;Hdac7;Robo3;Mettl25;Myo7b;Lgr6;Cfap44;Fyco1;Gm20661;Papln;Celsr1;Chtf18;Gm17654;Abi3bp;Ptprn;Hectd4;Utp14b;Col4a2;K…
mmu-miR-3547-3p	Sorcs3;Flna;Stxbp2;Camta2;Dnah9;Gpr146
mmu-miR-3569-3p	Slc25a27;Arid4b;Iars2;Exosc6;Serpinb10;Exoc3l;Strc;Gprin2;Fat1;Pls1;Eif3d;Kdm3a;Sytl4;Wfs1;Arhgap45;Vipas39;Nlrp3;Atp9a
mmu-miR-3572-3p	Cyp17a1;Svil
mmu-miR-3572-5p	Snorc;Vwce;F5;Ndufa2;Abca4;Lrrk1;Rwdd2b;Gstk1;Fgd1;Cyp17a1;Spata2;Olfr685;Dlg5;Gpr161;Fam160b2;Robo4;Trpv1;Ccz1;Slc7a14;Slc26a3;Nwd1;Kdm5b;Sh2d7;Tiam1;Gm3238;St3gal1;Lama5;Carmil1;Ptrh2;Lrch1;Parm1;Cdkal1;Fgd6;Usp34;B3galnt2;Lamp3;Sars2;Klc3;Grk3;Rab5c
mmu-miR-361-3p	Macc1;Hif1an;Otop3;Pmm1;Ccdc97;Csmd2;Slc25a48;Ctbp2;D2hgdh;Gys1;Huwe1;Ms4a15;Rgl2;Cnppd1;Emilin1;Arhgap40;AC118710.1;Ptprd;Cwh43;Frmpd1;Ripk3;Cyp2d26;Xylt1;Chd2;3110021N24Rik;Col18a1;Gpr161;Pik3r2;Trio;Kifc3;Gzmf;Vmn2r82;Pkdcc;Grid2ip;Eif4a3;Srpx;Map4k1;Otog;Phc1;Nom1;Tesk1;Prnp;Nes;Adcy9;Panx2;Camta2;Zfp275;Hrh1;Sall2;Scara3;Spag16;Katnal2;Angptl6;Slc4a3;Amh;Polr1a;Gm43302;Ankle1;Klhl36;Gm5155;H…
mmu-miR-361-5p	Epgn
mmu-miR-365-1-5p	Wdr46;Szt2;Ttn;Olfr47;Kcnh6;Olfr434;Cramp1l;Zc3h14;Tmem8;Twnk;Olfr435;Olfr448;Cgref1;Sirt2;Senp7;Zfp629
mmu-miR-365-2-5p	Fes;Ubqln5;Ttn;Efl1;Tmem154;Farp1;Il12rb2;Syne1;Ccser1;Pkp4;Cd2ap;Mapk7;Spata16;Twnk;Mtor;Wiz;Slc27a4;Lypd5;Stk11ip;Palb2;Tns1;Naca;Spred2;Pygo2;4932415D10Rik
mmu-miR-370-3p	Skiv2l;Tnnt2;Ipcef1;Arhgef11;Svep1;Gdap2;Gsk3a;Ess2;Xirp1;Col4a1;H2ab2;Fam184b;Ilvbl;Trpm5;Szt2;Katnbl1;Frmpd1;Prdm10;Brox;Trp53bp2;Nisch;Kdsr;Cyp4f39;Erbb2;Ncoa3;Sap25;Zfp69;Col7a1;1600012H06Rik;Lrrc37a;Anks1;H2bl1;Tceal8;Gm9195;Axin1;Acod1;Col26a1;Sh3rf2;Tnks;Hapln2;1700030K09Rik;Zfp385a;Angpt4;Plxnd1;Cpxm2;Adprhl2;Adar;Lefty1;Fndc8;Rbm14;Gprin3;Triobp;Alas1;Hspg2;Carmil1;Eef1aknmt;Gcm1;Cngb1;P…
mmu-miR-370-5p	Arhgef11;Nfrkb;Gm10024;Lyst;Klf1;Obscn;Tex14;Pcyt1a;Lars;Grm1;Gm10272;Wdr4
mmu-miR-376b-5p	Vcan
mmu-miR-378a-3p	Itsn2;Cldn8
mmu-miR-378a-5p	Trafd1;Nid2;Brd7;Grid2ip;Fam160b1;Il20ra;Paxx;Trcg1;Carmil3;Fcna;Fance;Ccp110;Ptch2;Rnf6;4933405O20Rik;Mprip;Ahsa1;B4galnt4;Oasl1;Wrap53;Cdk5rap2;Taar7a;Hpx;Piwil1;Taar7b;Dot1l;Hapln1;Pink1;Prrc2b;Iqgap1;Prr12
mmu-miR-378b	Itsn2;Sppl3;Ssc4d
mmu-miR-378c	Itsn2
mmu-miR-378d	Shroom1;Cadm4;Gm6408;Il17re;Lrrc14b;Unc13a;Phc1;Bbs7;4930449I24Rik;Ulk1;Gm3415;Gm3402;Gm6370;Ccdc88c;Tgm3;Plekha7;Ppargc1a;Otud4;Gm3404;Olfr460;Pcnx3;Scn5a;H1f8;Gemin8;Fbn1;Rgs6;Smcr8;Tbk1;Ptprh;Uqcrc1;Asxl2;Scnn1b;Gm6309;Gon4l;Ubl4b;Cyp2g1;Gm13539;Stac;C77080;Rdh12;Snapc2;Celsr3;Rtn1;Mkrn2;4930562C15Rik;Slc13a2;Jph4
mmu-miR-383-5p	P2ry12;Tm9sf3
mmu-miR-3968	Trim80;Col16a1;Samm50
mmu-miR-409-3p	Armc6
mmu-miR-410-5p	Dnlz;Atp1a3
mmu-miR-412-5p	Cadps
mmu-miR-423-3p	Kansl1;Fzd6;Hivep3;Zcchc14;Sorbs1;Psd2;Map11;Arhgef15;Tmed3;Kcnab3;Arhgef18;H2-M3;Vax1;Fam186b;P4htm
mmu-miR-423-5p	Ttc17;Popdc3;Sytl1;Hps4;A930017K11Rik;Spred3;Atxn7l1;Il20rb;Gpr179;Sall1;Rpl3l;Glis2;Vgll2;Vps26c;Fem1a;Stk32c;Ttc34;Tonsl;Sspo;Dok1;Cenpb;Slc22a1;Igflr1;Ly6h;Gja8;Bcl2;Zfhx3;Agap2;Nkx1-1;Smg6;Khdc3;Ube2l6;Btnl1;Tnpo2;Tpsb2;Nwd1;Msh6;Nipal3;Cabyr;Pla2g4f;Itgav;Olfr149;Stap2;Jsrp1;Dennd1a;Dennd4b
mmu-miR-425-3p	U2af1
mmu-miR-425-5p	Ppp2r2c
mmu-miR-431-3p	Ror2;Anapc2;Pot1b;Capzb;Dll3;Stac3;Zc3h12d;Snf8;Wnk2;Eif3j1;Agap2;Suz12;Pim1;Desi1;Stk36;Asf1b;Rtl1;Eif3j2;Ahdc1;Ckap4;Ro60
mmu-miR-431-5p	Lima1;Klhl40;Rtl1
mmu-miR-433-3p	Lrrtm3;Sfta2;Lpin1;Pts;Rtl1
mmu-miR-434-3p	Rtl1
mmu-miR-434-5p	Fmo6;Obscn;Rtl1
mmu-miR-449a-5p	Sec14l5;Cnst;Lztr1;Usp54;5330417C22Rik;Pcdh15
mmu-miR-449c-5p	Ythdf1;Slc5a1;Sh2d7;Aff4;Tinf2;Evi2a;Sfi1
mmu-miR-455-3p	Phf8;Med25
mmu-miR-455-5p	Col6a3
mmu-miR-465a-3p	Prpf8;Syt17
mmu-miR-465b-3p	Prpf8;Syt17
mmu-miR-465c-3p	Prpf8;Syt17
mmu-miR-466d-5p	Pam
mmu-miR-466f-3p	Gm11011;Gm10974
mmu-miR-466h-5p	Bicra;Gm21961;Miox;Ctcfl;Pou3f1
mmu-miR-466i-3p	Gm17571
mmu-miR-466q	Gm8369;Dnajc19
mmu-miR-467d-5p	Skor1
mmu-miR-483-3p	Ttll13;Kmt2b;Upf3b;Carmil1;Edaradd;Usp54;Eya4;Mx2;Hivep2;Myo9b
mmu-miR-483-5p	Cbarp;Txndc11;Cspp1;Enpp4
mmu-miR-484	Ssc5d;Csmd2;Adgrb2;Asb2;Krt24;Htatsf1;Kmt2b;Otud3;Sash1;Ano8;Strn4;Prrc2a;Capn15;Dcaf15;Il27ra;Fbn1;Ap1g2;Dnaja3;Peg10;Kcnk5;Gpc2;Upp1;A1bg;1520401A03Rik;Skida1;Tbc1d9b;Lrrc56;Sesn2;Kcp;Mtbp;Gpx1;Apobr;Bbx;Erich6b;Magi1;Gas2l2;Rrp12;Zxdb;Per1
mmu-miR-485-3p	Efl1
mmu-miR-485-5p	Veph1;Mrc2;Hmcn1;Slc6a21;Dnah6;Tg
mmu-miR-486a-3p	Ypel2;Lrp3;Bahcc1;Acp6;Gm30083;Mypop;Ocel1;Aebp1;Iqgap3;Sh3bp1;Ap4m1;Oas1d;Pou6f1;Atrn;Trim46;Invs;Axin1;Cmtr1;Bahd1;Nprl2;Cd177;Atp5a1;Gabrr1;Papln;Nat8f3;Gm13305;Kndc1;Rec8;Nyap1;Trim71;Muc5ac;Chst14;Gm27027;Cldn14;Brpf1;Kcnmb1;Ssh1;Coch;Fuom;Fibcd1;Nat8f6;Slc39a4;Aqr;Lrrc32;Nlgn3;Sez6l;Ecel1;Jmjd7;Map11;Usp54;Dedd;Cdc45;Tinagl1;Il11ra2;Acsm1;Gm49320;Scn4a;Insyn1;Fam83e;Bace1;Nat8f7;Gm49510;Acs…
mmu-miR-486a-5p	Foxd1;Rimbp3;Rgcc;Fbxw26;Ckap2l;Gmpr2;Kank3;Pip5k1c;Slc12a3;Zfp646;Fbxw16;Greb1
mmu-miR-486b-3p	Ypel2;Lrp3;Itgb5;Bahcc1;Acp6;Gm30083;Mypop;Ocel1;Aebp1;Iqgap3;Sh3bp1;Cds1;Ap4m1;Oas1d;Pou6f1;Atrn;Trim46;Axin1;Bahd1;Nprl2;Atp5a1;Papln;Gm13305;Rec8;Trim71;Muc5ac;Gm27027;Chst14;Brpf1;Ssh1;Coch;Fuom;Fibcd1;Slc39a4;Aqr;Lrrc32;Nlgn3;Sez6l;Ecel1;Jmjd7;Map11;Usp54;Dedd;Cdc45;Il11ra2;Insyn1;Bace1;Gm49510;Acsm5;Coro7;Il11ra2;Gdi1;Abca2;Il11ra2;Ceacam19;Dazap1;Amer1;Il11ra1;Wiz;4930404N11Rik;Mroh8;Gpsm1…
mmu-miR-486b-5p	Foxd1;Rimbp3;Rgcc;Fbxw26;Ckap2l;Gmpr2;Kank3;Pip5k1c;Slc12a3;Zfp646;Fbxw16;Greb1
mmu-miR-490-3p	Mfsd4b5
mmu-miR-491-5p	Dhx16;Pnkp;Spns2;Galt;Ehmt2;Cox5b;Bri3;Hcn4
mmu-miR-497a-5p	Prkca;Cnppd1;Gdpd2;Amh;Btrc;Tango6;Cdk18;Dhx57;Elp6;Ankrd52;Pde4a;Gpr157;Cox18;Itga3;Gas6;Aloxe3;Fndc10;Tep1;Gm4559;Mapk8ip3;Faim2
mmu-miR-497b	Rnf157;Tle4;Zcchc13;Ccm2;Spink2;Pla2g3;Tcof1;Stxbp5l;Cnot1;Fgfr4;Iqgap3;Sema6a;Mmp9;Lrfn3;Tbc1d10b;Myom2;Gm4907;Rimklb;Ptpn18;Ces1c;Fbxl6;Dcaf1;Abhd14a;Mug2;Vat1l;Plxna4;Ces2a;Gm7298;Cubn;Rims1;Zmat4;Tnn;Ugt1a2;Ap1g2;Glrx3;Tmem8b;Crlf1;Vps13d;Lrrk1;Pstpip1;Ccdc71;Olfr198;Olfr275;Itgad;Slc35b2;Fat1;Adh6b;Eif2b1;Olfr23;C4bp;Krt5;Vipr1;Fanca;Sympk;Cul9;Slc19a2;Itpr1;Cep120;Sobp;Gjb1;Vrtn;Kptn;Ces2b;…
mmu-miR-500-3p	Adam22
mmu-miR-503-5p	Galnt12;Ccdc61;Dipk1c;Ust;Asb2;Glud1;A030003K21Rik;Cnpy3;Scube2;Vash1;Oaf;Cnnm3;Dner;Rbm47;Gm47955;Txk;Lrba;Gm20503;Dnajc25;Slc5a5;Gm6217;Dmpk;Rab25;Fgf23;Arhgap33;Tspyl5;Lrp2;Sbf1;Kcnq1;Tmem59l;Zfp646;Bmp1;Plxnb3;Fhl3;Nit1;Ccn3;Map3k10;Xkr4;Sspn;Lrrc24;Trrap;Lrp4;Slc7a15;Arhgap33os;Vps13a;Trpm2;Cdh22;Disc1;Gm47959;Nectin2
mmu-miR-504-5p	Rnf207;Zpld1;Paf1;Krt5;Mapt;F7
mmu-miR-505-5p	Zfp469;Ssc5d;Dnm3;Slc26a9;Txnip;Dhrs7b;Dsg2;Fbn2;Kndc1;Hspg2;Akap1;Ush1c;Fcna;Arhgap30;Htt;Ltb4r2;Adamts10;D430041D05Rik;Zscan26;Pdzrn3;Marchf7;Acot2;Dscam;Frem2;Slc4a5;Fam126b;Ccnt1;Matn1;Ntrk3;Scrib;Cd164;Prmt5;Alg8;H2-Ea;Asb10;Sema5b;Ankrd65;Tenm4
mmu-miR-5100	Vmn2r54;Fam161b
mmu-miR-5103	Ofcc1;Ccdc13;Klf14;Lamb2;Lefty1;Flnc;Ggt5;Drc1;Coro1a;Arhgap10;Nat10;Nectin4
mmu-miR-5107-3p	Brd1;Sestd1;Fnbp4
mmu-miR-5107-5p	Vmn2r17;Dact2;Tgfbrap1;Vmn2r10;Bpifb4;Olfr532;Ppp1r10;Syngap1;Vmn2r14;Nbeal2;Fam187a;Lrrtm3;Tcof1;Plekha4;Adgrb2;Col20a1;Mpp3;Rictor;Psg20;Vmn2r115;Mrgprf;Vmn2r12;Vmn2r114;Ercc2;Capn1;Tcf23;Rnf145;Rimklb;Trim29;Ly6m;Ly6g;Nlrc5;Ier5l;Olfr395;Ibtk;Pdia2;Nkg7;Sspo;Shpk;Cyp2a12;Akap14;Magt1;Vasp;Vmn2r11;Them5;Mta2;Gm32742;Flad1;Obscn;Mcph1;Gpr156;Mapk3;Rai1;Rnf216;Rpusd4;Pxn;Dpyd;Arfrp1;Arid2;Farsa;I…
mmu-miR-5113	Olfr884;Frzb;Gm4847;Olfr284;Cysltr2;Gcsh;Asb14;Hivep1;Gm4846;Pom121;Lmo7;Mov10;Atad1;Kdelr3;Wwc2;Muc6;Cdc25c;Olfr983;Samd8
mmu-miR-5114	Tnfrsf8;Setd5;Tasp1
mmu-miR-5120	Nacad;Ccny;Ccm2l;Trpm6;Crtac1;Runx1;Hps1;Cyp2a12;Skint7;Skint8;Zfp341;Pom121l2;Fer1l6;Atp9a;Ncoa6;Epb41l1;Ptprh;C130073F10Rik;Plekhn1;Cyth1;Cyp2a22;Crp;Ttll4;Runx3;Ptprb;Pcdh19;Map3k8;Abca7;Hprt;Ccar1;Jarid2;Rbm27;Ilrun;C1qtnf3;Nexmif;Trim3;Klhl28;Rxfp2;Scap;Lrrc75a;Mypn;Efnb3;Psmd7;Adgrl1;Lpcat4
mmu-miR-5125	Eci2;Gm4779;8030474K03Rik;Ppm1f;Tigd5;Tnrc18;Plcb3;Map3k1;Recql5;Fez1;Dnmt1;Iqsec2
mmu-miR-5128	Gm32717;Gcc1;Gm32802
mmu-miR-5129-3p	Mcm5
mmu-miR-5129-5p	Ces1e;Oas1c;Hmcn2;Kmt2d;Mast4;Baiap3;Ptprn
mmu-miR-5130	Srsf4;Fzd2;Bfsp1;Osbpl10;Axin2;Meis2;Ppargc1b;Sema3b;Traf7;Lysmd2;Adamtsl4;Usp31;Stat4;P2ry6;Alg3;Esr1;Gm36079;Adrb1;Zfp106;Atp10b;Cables2;Hoxb1;Soga1;Ryr1;Fn1;Hapln4;Tbc1d2;Ttc25;Olfr130;Arglu1;Olfr117;Cgas;Gli2;Dync1li1;Kif26a;Zfp13;Hs6st2;Gp1bb;Cacng2;Hic1;BC030500;Macf1;Chd7;Polr2a;Onecut2;Cbx2;Bok;2300003K06Rik;Secisbp2;Bag2;Nptxr;Trp73;Hadha;Klrg2;Tars2;Gm21188;Btnl9;Irs1
mmu-miR-5134-3p	2510039O18Rik;Bahcc1;Erich2;Gm32717;Frmpd1;Hcn2;Akr1b3;BC049762;Dnajc9;Grin3a;Gm9195;Ankle1;Mc4r;Mep1b;Nucb1;Pard3b;Gpc1;Cpsf7;Dnhd1;Carmil3;Syne2;Myo18b;Rtcb;1700001K19Rik;Trim63;Pxn;Ece2;Zfpm1;Gm32802;Tst;Akr1d1;Ralgapa1;Myh3;Camsap3;Sypl2;Dst;Vxn;Grm1;Ckb;Arhgap33os;Jup;Gm49333;Mtmr1;Ccdc27;Lrfn2;Hspa1a;Mypn;Adamts17;Hspa1b;Ints5
mmu-miR-5134-5p	Olfr1323;Strc;Clec3b;Olfr718-ps1;Zfhx2;Tie1;Tbkbp1;Kcp;Adra1a;Afdn
mmu-miR-532-3p	Ccm2;Fsd2;Epha8;Dlst;Cfap99;Mrc2;Fam20c;Aipl1;Slc8a2;Fam120a;1520401A03Rik;Egfl8;Pcmt1;Slc16a7;Rtl8a;Mfsd12;Smox;Dnah1;Cirbp;Zfp703;Rtl8b;Tbl3
mmu-miR-540-3p	Ocln;Ttll9;D630045J12Rik;Foxj1;Cox10;Ube2q1;Ppp2r3d;Tmem150c;Rmnd5a;4930432K21Rik
mmu-miR-541-5p	Zfp469;Cylc1;Gfm2;Kcnn3
mmu-miR-542-5p	Srsf3;Six5;Tbc1d8;Col7a1;Aen;4430402I18Rik;Gm14137;Tsks;Hmgcl;Pdzd9;Lrp1;Robo1;Gm43951;Smoc2;Dnah2;Cc2d1a;Dnah1;Megf11;Adamtsl5;Kcnq5;Gigyf1;Grk5;Smoc1
mmu-miR-543-5p	Epb41l1
mmu-miR-551b-3p	Wdr66;Wdr74;Pdp2;Rsf1
mmu-miR-5620-5p	Tmem94;Nfrkb;Gabrg3;Hs3st2;Lrfn3;Pitpnm3;Iqsec3;Cfap74;Sufu;Galm;Gar1;Cacna1h;Lad1;Mrgprg;Ssrp1;Sptbn4;Parp8;Ppp2r3d;Trim32;Dmd;Prss36;Crb2;Crlf2;Icam5;Tyk2;Vrk2;Acp5;Zmiz2;Evx1;Prrc2b;Wdhd1;Iqsec2
mmu-miR-5621-3p	Hoxa13;Arhgef11;Slc25a48;Ppp1r10;Cyp3a57;D630003M21Rik;Pla2g4b;Nlrx1;Abcc2;Fzd6;Nfkbia;Msmp;Caprin1;Myo1a;Igsf9b;Krtap16-1;Tmem59;Cdh23;Gm9195;Sult2b1;Cyp3a25;Snx8;Klra6;Dll3;Gm19410;Cers5;Srl;Col1a2;Sspo;Mtx1;Trem2;Evpl;F11;Prr22;Smarca4;Dock10;Fam217a;Cat;Klra3;Ccdc9b;Nle1;Kit;Ccdc136;Ppp1r13b;Emc7;Myadm;Lrrc4b;Fam120a;Cfap221;Kmt2d;Klhl15;Klra9;Arhgef9;Nhlrc4;Ahnak;Fam221b;Sez6l2;Hydin;Plekhg1…
mmu-miR-5622-3p	Evc2;Reep6
mmu-miR-5626-5p	Sohlh1;Mtap
mmu-miR-574-3p	Oit3;Adamts10;Slc39a8;Cep250
mmu-miR-574-5p	Tenm1;Cbarp;Fbxo11;Fstl5;Ubap2;Rap1gap2;Sipa1;Msrb1;Magi3
mmu-miR-598-3p	Eftud2;Tmem181a;Zfp316;Kcns2;Pex14
mmu-miR-615-3p	Vsir;Kl;Prkar1b;Mdfic;Inppl1;Pcdhb22;Thg1l;Adamts6;Rnf31;Adamts15;Nadk2;Lamc1;Cd72;Afap1l1;Spryd3;Carns1;Ighmbp2;Ccdc63;Wbp1l;Slc4a3;Cacna1b;Mef2b;Dnajc16;Erbb4;Slc27a3;Astn2;Psmb4;Otud3;Sema7a;Zfp777;Scand1;Piwil4;Kcnk15;Cacng8;Grm2;Iqca;Cpsf7;Tmppe;Wnk2;Cdc25a;Uck1;Prkce;Csrnp1;Ddhd1;Golga2;Nf1;Mn1;Shisa9;Leng8;Stag3;Htt;Kank3;Prss35;Myadml2;Srrm3;Lrrc38;Lmo7;Mrm1;Ryr1;Acvr2b;Zfp697;Spen;Mdga1;…
mmu-miR-615-5p	Dock6;Rin2;Psd;Kmt2e;Dact2;Col8a2;Plcb2;Zfp469;Ssc5d;Galnt12;Mvp;Slc9a3r2;Dnm3;Ube4a;Tle4;Uroc1;Sdk1;Col15a1;Auts2;Syngap1;Col4a1;Gm5901;Rhot2;Gm14685;Shisa8;Rimbp3;Trpm5;Pcdhga1;Inppl1;Hlcs;Axl;Emilin1;Lrrc55;Hoxc12;Ppp2r5c;Fbxo42;Arid1b;Mpped2;Sfswap;Hivep3;Krt39;Fbxw18;Ssbp3;DXBay18;Rcsd1;B3gnt7;Rin3;Cables1;AI182371;Erbb2;Bace2;Col1a1;Hecw2;Nell2;Casz1;Usp15;Cdh12;Fkrp;Kif21b;Rad54l2;Sema4f;C…
mmu-miR-6395	Pcdhb12;Gm20479;Rhox7a;Igsf3;Ccdc93;Saal1;Bcas3;Arid1b;Wdr81;1700030J22Rik;Prkd2;Sec23a;Pcnx2;Ints13;Col7a1;Carns1;Phldb3;Upf3a;Duox1;Pelo;Iqcd;Col6a5;Gad2;Grin1;Zfp3;Kmt2b;Nfasc;Rhox7b;Cd19;Plekha7;Col8a1;Hspg2;Serinc4;Pcdhac2;Setd4;Oas3;Pi4k2a;Pgm5;Arhgef28;Grhl2;Fam71b;Arhgef40;Atxn7l2;Nkd2;Cbx4;Zc3h13;Cic;Ccdc136;Adad2;Jph1;Plch2;Braf;Nsa2;Ccr1l1;Sptbn4;Pcdhb2;Kmt2d;Crocc;Gm5114;Ciapin1;Myh15…
mmu-miR-6418-3p	Sephs1;Tek
mmu-miR-6516-5p	Rnf213
mmu-miR-652-3p	Vangl1;Gstt1;Ppme1;Wdpcp;Tirap
mmu-miR-654-3p	Lrp1b
mmu-miR-6540-5p	Fsip2
mmu-miR-6541	Col4a1;Kbtbd11;Trp53bp1;Egr3;Cntnap4;Afap1;Krba1;Sptb;Zbtb7b;Ankmy1;Gabrq;Scml4;Pga5
mmu-miR-6546-5p	Sema3f;Cage1;Msl3l2;Zfp469;Cinp;Sdk1;Selenoo;Rbbp6;Vrk1;Cacna1g;Supt6;Stim2;Igsf9b;Pla2g4e;Rpp40;Plb1;Kcnh1;Sowahd;Myh1;Rps15;Fam117b;Nav1;Cchcr1;Kdm2b;Setbp1;Riox1;Marcks;Trim41;Sppl2c;Ano8;Gtf2ird2;Angptl8;Slc26a7;Hoxc11;Arhgap31;Bmper;Msh4;Sox11;Nbea;Sptbn4;Xkr6;Tsc22d2;Cck;Srcap;Mapk7;Ubr3;Col11a1;Rgs9bp;Cdkn1c;Tbkbp1;Gpr150;Marf1;Chadl;Setd1b;Pcdhga10;Fat1;Rangrf;Rbm28;Adra2c;Gm42715;2300009…
mmu-miR-665-3p	Dscc1;Ctag2l1;Mgat4e;Ndufaf7;Meak7;Sppl2b;Pglyrp3;Armcx2;Col6a5;Actn4;Pip4k2a;Mrgpre;Hapln2;Atp13a2;Zfp688;Sspo;Slc2a13;Amz1;Col17a1;Tle1;S1pr2;Cspg4;Prune2;Dchs2;Tenm3;Dido1;Ctag2l2;Relb;9130019O22Rik;Sdc3;Lrmda;Marco;Syt5;Gpr157;Epb41l1;Casp8ap2;Clec4b1;Srcap;Lrig1;Zfp689;Colq;Tet3;Cdc42bpg;Gm42715;Dock9;Tnfrsf4;Kcnmb2;Incenp;Igfals;Mtus2;Lrp4;Nedd4l;Ptpru;Gys2;Zfp114;Xpot;Arap1;Ggn;Tcf7l1;Hmx1…
mmu-miR-666-3p	Polrmt;Galnt12;Mrpl20;Peg12;Pcdha11;Foxd1;Pym1;Slit1;Prdx5;Gm42688;Dennd2c;Pcdha11;Ccdc142;Zfp853;Ephb4;B630019K06Rik;Col18a1;Pex6;Tanc2;Frzb;Yy1;Eif3k;Chrnb2;Sox30;Scube1;Cfap46;Mon2;Ado;Dcp1b;Pcnt;Kdm6a;Frat2;Nobox;Ctnnal1;Olfr1436;Lhfpl1;Pcdha6;Prdm13;Pcdha4;Pcdha9;Mrps24;Tln1;Ube2h;Rin1;Wnt10a;Pltp;Rhbdl1;Triobp;Pcdha7;Ldlrad4;Rbm47;Bptf;Ate1;Frat1;Flnc;Oc90;Adcy1;Fam71b;Gdf11;Cpne9;Rere;Gpat…
mmu-miR-666-5p	Bahcc1;Ets2;Cebpg;Otog;Sema3g;Rad54l2;Pcnt;4930449I24Rik;Atp13a2;Celsr1;Adgrg5;Tln1;Psme4;Foxd4;Nfkbil1;Lhx9;Fam171a2;Zdhhc19;Tdrd6;Spaca3;Fam189a2;Adam9;Ncam1;Nfatc4;Fbn1;Espl1;Anks3;Lrp1;Rcor2;Unc80;Lpp;Kmt2d;Pdzrn4;Fbxo41;Llgl1;Fut7;Pxylp1;Itga3;Gm6309;Zcchc4;Unc5a;Gstt4;Pias3;Dact1;Ttc28;Plekha6;Oasl1;Etv3;Cbfa2t3;Celf6;Eef2;Agpat5;Lrig2;Dmrtc2;Siah2
mmu-miR-667-3p	Usf3;Flt4;Tm9sf1;Rtcb;Sptbn1;Alpk2
mmu-miR-668-3p	Tmem59;Sec14l5;Bfsp2;Capn5;Ranbp2;Stk40;Ypel1
mmu-miR-669c-3p	Gm17571;Gm8369;Trim72;Gm10217;Dnajc19;Gm21830
mmu-miR-669f-5p	Ubr4;Cdc27;Fig4
mmu-miR-669k-5p	Gm21961;Bcl11a;Ttc7;Ift140;Ccnt2;Bcl11b;Pth1r
mmu-miR-671-3p	Zfp469;Lcor;Mafb;Gm1113;Tesc;Kif21b;Eif2ak3;Draxin;Sarm1;Trmt11;Sptbn2;Larp1b;Gnmt;Itgb4;Map1b;5330417C22Rik;Col22a1;Plekhg6;Siah2
mmu-miR-671-5p	Tceanc;Col8a2;Ruvbl2;Vwce;Kbtbd13;Nacad;Mov10l1;Slc9a2;Gm17660;Flcn;Col4a1;D630003M21Rik;Nudcd3;5830411N06Rik;Cyp2b23;Podxl2;Stxbp5l;Dcaf6;Med23;Muc5b;Iqgap3;Col4a6;Pcnx2;Col1a1;Mrgprx2;Yipf1;Ero1lb;Srpx;Atp23;Ppm1j;Panx2;Ulk2;Gtf3c1;Tns2;Cma1;Zscan25;Bcam;Atp10d;Slc22a17;Tmtc4;Jrk;Bcl9;Csrnp2;P2ry6;Abcb8;Rbm33;Lemd2;Col4a5;Wdfy3;Wdfy1;Ret;Slc35a2;Dync1h1;Akap1;Cnnm1;Spty2d1;Ccdc116;Wnt4;Prr22;Ca…
mmu-miR-672-3p	Krt90
mmu-miR-672-5p	Tuba3b;Lrrc37a;Zfp316;Akap1;Crbn;Nod1;Galnt17;Kat5;Zfp46;Zfp92;Tuba3a;Cyp2g1;Dynlrb1;Wdr1;Zfp629;Iqch
mmu-miR-673-3p	Ankrd13b;Col8a2;Ppp1r9b;Acot1;Rogdi;Mvp;Cpa4;Svep1;Pyurf;Gm44502;Bpifb4;Igf2bp1;G3bp1;Pcdha11;Slc35e2;Tle4;Acsl1;Chd4;Msc;Gsk3a;Zfp36l2;Sdk1;E2f3;Cd3d;Slc29a2;Piezo2;Kcnk13;Scfd2;Pou2f2;Fbxo34;Acot5;Fdx2;Szt2;Cyp1a1;Gramd4;Ppp1r3d;Bcas3;Drd4;Sox17;Ndufb2;Spata2;Slitrk1;Tedc1;Acd;Ammecr1;Xylt1;Asph;Sall1;Trappc6a;Rgs14;Trio;Ube3b;Slc9a3r1;Slc6a4;Lamc1;Nedd4;Fosl1;Dnah17;Mrs2;Sox30;Nphp4;Dapk1;Slc6…
mmu-miR-673-5p	Anks1;1810009A15Rik;Aff1;Speg;Sipa1l1;Sorbs1;Lbhd1;Wbp2nl;Ergic3;Olfml2a;Dhx29;Lrp1;Mfge8;Maml3;Tbc1d32;Rnf112;Cdc42bpg;Kcp;Chmp1a;Plaur;Ly6g6e;Gm49416;Igfn1;Prmt2;Pcdhga5;Kat6a;Mill2;Ipo4;Disc1;Slc1a4
mmu-miR-674-3p	Mcemp1;Dnaic2;Npc1;Nlrp6;Itga4
mmu-miR-674-5p	Hectd1;Adgrb2;Gm14548;Abcc10;Wdcp;Nfasc;Spg11;Olfr279;Pira2;Pirb;Midn;Lcorl;Gm4884;Pcdha2;Nkx2-1;Snrpd2;Lilra6;Tbc1d9;Crebbp;Cul9;Map3k13;Tab3;Olfr1357;Muc6;Slc12a1
mmu-miR-676-3p	Pja2;Atxn7l1;Jph2;Sec31a;Rps6ka4;Chd6;Olfr317;P3h2;Med13l;Kif20b;Tnfrsf13c;Myo9b;Arhgef10l
mmu-miR-677-5p	Ccdc134
mmu-miR-679-5p	Edrf1;Olfr744;Heg1;Tifab;Cyp11b1;Cir1;Olfr738;Mbd5;Olfr742;Ccdc110;AC168977.1;Dock9;Tbc1d15;Sp110;Ubqln3;Maz;Tpr
mmu-miR-6899-3p	Ncoa3;4933409K07Rik;Triobp;Atxn7l2;Zfp143;Exph5;Rtn3;Hlx;Ncf4;Palmd;Mysm1;Adamts14;Samd14;Adad1;Prickle4;Zfp641;Camsap1;Safb;Carm1;Gm21981;Mylk
mmu-miR-6900-3p	Zfp608;Dcaf1;Gtf3c5;Kifc2;Gapdh;5730480H06Rik;Mbnl3;Gm10358;Trappc9;Ubqln3;Gm42372;Erich6b;Sipa1l2;Nelfb;Gm3839
mmu-miR-6904-5p	Osbpl8;Vasn;Pdlim2;Hectd1;Ssc5d;Gm49366;Foxh1;Chd8;Col15a1;Mgat1;Capn12;Podxl2;Acot5;Lrp5;Mroh4;Myh4;Foxn4;Vegfb;Acot4;Tgm4;Syde1;Uba5;Ppm1j;1700018B08Rik;Mapk8ip2;Scyl2;Ndufv3;Cfap157;Myh2;Dcp1b;Gpr84;Col6a4;Shisa7;Anks4b;Serf2;Ppfibp2;Cfap74;Thop1;Gabre;Nsun6;Ilf3;Grin2a;Dnmbp;Papln;Acot3;Rcbtb1;Ercc6l;Nyap1;Myc;Tango6;Triobp;Efna4;Cdc16;Carmil1;Dync1h1;Ctnnd1;Ssh1;Syne1;Tlr11;Arhgap4;Wfdc8;Rab…
mmu-miR-6905-5p	Xirp1;Muc5b;Fam83g;Gins2;1810009A15Rik;Zfp647;Epb42;Med15;Ino80;Nckipsd;Pcbp3;Dnah14;Il10ra;Arnt;Serinc4;Lbhd1;Fat4;Ggt1;Rnf186;Kbtbd3;Ltbp4;Sh2b1;Pcdh15;Cpxm1;Stk36;Gm49416;Mapk6;Hr;Gm14569;Th;Saxo1;Sema5b;Mfsd13b;Ep400
mmu-miR-6911-3p	Trmt2b
mmu-miR-6913-3p	Mical3
mmu-miR-6915-5p	Ppp1r3d;Alk;Stim2;Fubp3;Syt3;Uspl1;Cfap74;Ahctf1;Chst1;Syne1;Naip2;Rap1gds1;Ncdn;Klhl20;Epn1;Zfhx4;Zfp213;Ticrr;Polr1b;Kcnh7;Cacna1a;Lats1
mmu-miR-6919-5p	Ccdc187;9930021J03Rik;Tmem109;Mfrp;Npr3;Snx17;Tmem132c;Cd180;Itga8;Ptprz1;Afap1l1;Sema6a;Diaph2;Bik;Lrrn4;Slc3a2;Dmxl2;Plxna2;Foxp2;Adamts7;Dkk3;Spata20;Nav2;Atxn2;Crocc2;Strn4;Mbtd1;Rasa4;Ergic3;Malt1;Dazl;Ift80;Trim27;Fcsk;Kif14;Odf1;Gli2;Itpka;Egfl8;Trpc7;B230217C12Rik;Mtus2;Kcnk12;Foxk1;Slc6a21;Umodl1;Crnkl1;Plekha2;Tmem200c;Abcb9;Wdfy4;Abcc8;4930544D05Rik
mmu-miR-6922-5p	Olfr1245;Mtss2;Olfr479;Olfr1331;Olfr283;Olfr441;Olfr1163;Mical3;Chrnb2;Rap1gap;Olfr1336;Slc25a3;1110002E22Rik;Olfr434;Olfr1333;Zcchc14;Olfr1246;Olfr763;Olfr1258;Olfr5;Tmtc1;Scnn1a;Olfr789;Olfr494;Olfr1425;Olfm1;Arid5a;Rdx;Sec14l1;Ptgfrn;Tex16;Prss40;Fsip1;Agpat1;Arhgef12;Abca8b;Nol4l;Lmtk2;Dgkh;Ankhd1;Chrnb4;Tpsg1;Pou2f3;Trp63;1700067K01Rik;Thsd7a;Abcc5;Chadl;Olfr435;Atp7b;Catspere2;Olfr1016;Olfr…
mmu-miR-6923-5p	Vmn2r17;Arhgef11;Gbp5;Mov10l1;Polr3e;Tma16;Dxo;Sp140;Vmn2r14;Szt2;Tmem106c;Akt2;Zfp398;Muc5b;Mamdc4;Myo1a;Pcnx2;Dnah17;Csf3r;Atp7a;Vmn2r12;Kif21b;Col6a2;Nom1;Atp13a1;Tonsl;Cx3cl1;Cacna1b;Nr4a3;Cd6;Olfr680-ps1;V1ra8;Rbm15b;Mc5r;Ngef;Pzp;Vmn1r52;Mthfd1;Sspo;Tbc1d12;Hoxc10;Fmnl2;Pcdhac2;Trem2;Wscd2;E2f7;Scamp2;Cspg4;Vmn2r11;Apbb1;Igfbp1;Nup214;Spata13;Nhsl1;Slc39a4;Sema5a;Oplah;Srms;Sart1;Tmem39b;Tn…
mmu-miR-6924-5p	D7Ertd443e;Zfp963;Zfp964;Apob;Camta2;Gpr45;Arl6ip4;Dock3;Spem1;Armc2;Sertad4;Sec14l1;Cxcr4;Tnni3k;Fam83h;Atp5g1;Setd1b;Zfp954;Zfp865;Hoxd13;Krt14;Klrg1;Ccdc175;Slc35e4;Abcc8;Cln6
mmu-miR-6925-5p	Slc22a3;Tmem178b;Ubr4;Aff1;Aldh6a1;Nckap5;Herc2;Cacna1h;Arnt2;Doxl1;Plekhg1;Tgm7;Zfp180;Pappa2
mmu-miR-693-3p	Rorc;Ccdc57;Vps13b
mmu-miR-6935-5p	Zfp469;Mcm3ap;Ctnnd2;Naa40;Jak3;Myrf;Daxx;Myom2;Gm20605;Gm9195;Nlrc5;Apc2;2310011J03Rik;Hdhd5;Ppp1r13l;Slc2a5;Mmd2;Rest;Mllt6;Lrch4;Brd4;Khdrbs1;Tnrc18;Mink1;Rcan3;Gse1;Galt;Sec14l4;Sh2d1a;Zfhx4;Rph3a;Als2;Psen2;Reps2;Zswim8;Ppp2r1a;Arap1;Hivep2;Brd3;Gle1;Myo9b;Esm1;Slc1a6;Stambp;Tbl3
mmu-miR-6936-3p	Agps;Acot1;Igfbp7;Fzd2;Otud7a;Sst;Crebzf;H2ac18;Prss56;Vwc2;Prkab1;Capn12;Olfr323;Jak3;Sh3rf3;Exosc6;Map6d1;Zic2;Egln1;H2ac20;Hcn2;Olig1;Lrg1;Nisch;Mrs2;Acot11;Amer2;Abr;Chsy3;Adrb3;Mmp9;Clcn7;Inafm1;A530084C06Rik;Ppm1j;Kdm6b;Stk32c;Asb18;Ak3;Angptl6;Hagh;Pelo;Magix;Tmem132e;Gprin1;Clec2l;Zfp316;Ccdc117;Tmem238;Ankle1;Dnaaf2;Ilkap;Shank1;Rbm15b;H2ax;Nrg1;Tmem151b;Sowahd;Dll3;Pcdh17;Foxc2;Slc12a4;…
mmu-miR-6936-5p	Unc13a;Rep15;Ch25h;Slc6a11;Gtf3c1;Klhl36;1810013L24Rik;Dgkb;Pde6c;Spen;Qrich1;Irak1;Hoxd4;Prdm16;Rdh13;Bnc1;Tpbg;Rundc1;Scamp3;Gm28230
mmu-miR-6937-5p	Igsf3;Olfr957;Kcnq3;Nfasc;Tbx10;Slc7a1;Olfr1452-ps1;Sox11;Gpr18;Dip2b;Cul1;Csmd1;Zfp646;Wdr90;Ttyh3;C1qtnf3;Trmt2a;Aars2;Myo9b;Osr2
mmu-miR-6939-3p	Med13;Lmbrd1;Tcirg1
mmu-miR-6943-5p	Gjc3;Slc6a20a;Gpr19;Ifitm10;Trim9;Acp4;Yeats2;Hspg2;BC024139;Zbtb3;Creb3l3;Mlip;Misp3;Per2
mmu-miR-6944-3p	Tro;Lrrn4;Exph5;Nasp
mmu-miR-6945-3p	Xab2;Pex6;Calcoco1;Pcx;Frat1;Pex5;Fam129a;Aak1;Dgkg;Mrgprg;Cog1;Myh14;Recql;Aifm3;Syt14
mmu-miR-6946-3p	Prickle3
mmu-miR-6948-3p	Mtfmt;Thegl;Flt4;Mmp27;Igbp1b;Syne1;Uap1;Col16a1;Muc4;Thsd7b
mmu-miR-6952-3p	Hmg20b;Rnf17;Flnb;Klc2;Tlr11;Tnfsf13;Nxpe3;Olfr609;Smarca2;Rbm15;Myh10;Zbtb3;Zfp184;Fam186b;Dnah10;Dzip1l;Fkbp9;Secisbp2
mmu-miR-6953-3p	Zp1;Mamdc4;Wnt9a;Armcx2;Ttc34;Axin1;Elf4;Pcsk1;Osbpl9;Gabrr1;Cry2;Cubn;Ryr1;Xpnpep2;Akna;Spata31d1a;Spsb2;Tyk2;Sipa1l2;Tomm40l;Ccdc166;Trf
mmu-miR-6955-3p	Cdh23;Gm18336;Luzp1;Sdc1
mmu-miR-6957-3p	Tti1;Pla2g4b;Nom1;Duox1;Pcnt;Lin28a;Pphln1;C2cd3;Cdc42ep4;Gm28042;Rilpl1
mmu-miR-6957-5p	Efs
mmu-miR-6959-5p	Mcm10;Stat6;Gm45783;Dnah7a;Col8a1;Atxn2;Dnah7b;Zfp772;Lama1;Scn10a;Col13a1;Phf2;Zfp954;Gm5592;Ush2a;Gsap;Dnah7c;Tekt3;Kcna5;Itpripl2
mmu-miR-6960-5p	Tmem86b;Ticam1;Rtel1;Gigyf2;Olfr486;Tmc8;Tshz2;Serpine1;Mul1
mmu-miR-6961-3p	Erc2;Rab11fip5;Smtnl1;Scn4a;Aip;Itpr1;Rrs1;Efr3b;Tbc1d4
mmu-miR-6964-5p	Zfp609;Ambn;4930519G04Rik;Gimap7;D130043K22Rik;Tmem200c;Rasgrp4
mmu-miR-6966-5p	Rangap1;Gdf1;Atp8a2;Cyp1a2;Ampd3;Sfswap;Ttn;Neurog2;Cpn2;Pik3c2b;Pmpcb;Nup188;Kat6b;Fzd3;Adgrg2;Map9;Gbf1;Xpnpep1;Ppfibp1;Unc80;Tat;Podn;Dpf2;Prob1;Fam181b;Fat1;Zfp90;Ank3;Usp24;Icam5;Plcl2;Gm266;Sema4b;Tle6;Rimbp2;Cers1;Trim11;Txlnb;Ctsa;Mgat3;Adra1b
mmu-miR-6967-3p	Adra1b
mmu-miR-6967-5p	Tmem94;Egf;Slc9a2;Prr36;Gtf3c1;Usp5;Efcab8;Setd4;Agbl1;Cic;Madcam1;Mutyh;Kirrel2;Tuba1b;Gm49450;Tuba1a;Brf2;Mtor;Tuba1c;Slc41a3;Rbfa;Shq1
mmu-miR-6968-5p	Msl3l2;Kmt2e;Zfp469;Cdc14b;4931406P16Rik;Foxk2;Otop3;Gtpbp1;Bahcc1;Olfr63;Odf3;Sdk1;Abcb6;Nbeal2;Cant1;Ltc4s;Dsg2;2410004P03Rik;Stx1b;Cnppd1;Bicra;Wasl;Zcchc24;Gm49361;Map1a;Lrp5;Map6d1;A930033H14Rik;Cebpa;En1;Plpp3;Adgrb2;Gtf2i;Gpr179;B630019K06Rik;Uncx;Ezr;Hivep3;Taf4;3110021N24Rik;Pex6;Foxl2;Trio;Odf2;Gm17349;Hoxa10;Plxnc1;Zfp219;Ahnak2;Ctif;Chsy3;Arid3a;Pla2g4e;Tesk1;Stk32c;Fetub;Tmem184b;Gm6…
mmu-miR-6970-3p	Epha8;Mogs;Ttc22;Ckm;Stx16
mmu-miR-6970-5p	Rev3l;Nav2;Mast2;Col6a3;Clasp1
mmu-miR-6975-5p	Ctag2l1;Ccdc187;Bcar1;Atpaf2;Heyl;Iqcn;Fmo2;Elp2;Cnot3;Gm18596;E2f3;Huwe1;Yap1;Vgll3;Phf12;Flna;Bicra;Plekha4;Cdh5;Nova2;Nlrp14;Abca3;Peli2;Nckap1l;Emilin2;Tbx5;Bcas3;Flywch2;Alk;Trappc10;Ephb4;Vegfb;Hepacam;Col18a1;Vps35l;Slco2a1;Glis2;Gorasp2;Ttll5;Dnah17;Peak1;Strc;Ncor2;Gm36176;Phb2;Kdm6b;Alms1;Dbf4;Add2;Calcoco1;Cul7;Cdsn;Adamtsl4;Filip1;Rexo1;Alox12;Lzts3;Kmt2a;Zfp821;Shank1;Tmem121b;Hdac7;…
mmu-miR-6976-5p	Sema3f;Prss56;Rnf216;B3gat1;Abca4;Dpep1;Dusp4
mmu-miR-6978-3p	Srsf4;Tbc1d31;Armcx4;Kdsr;Myh2;Igfbp5;Pgr;Gucy2f;C1ql1;Zfp276;Col27a1;Obscn;Soga1;Ubtf;Pcdhga6;Slc25a39;Kcne4;Ppp2r1b;Mcm3;Wnt2b;D5Ertd579e;Slain1
mmu-miR-6979-3p	Ubr2;Ppwd1;Ccsap;Stx18;Efhd2;Opn4;Grin2c;Bnc1;Miip
mmu-miR-6981-5p	Olfr550;Olfr1564;Mctp1;Eftud2;Sdk1;Prkag2;Olfr1377;Olfr239;Ttll5;Ncor2;AC123873.1;Grin3a;D6Wsu163e;Gm45837;Creb3l1;Foxp2;Arid1a;Mc1r;Svs2;Pde2a;Abca17;AC140325.3;Olfr934;Tmem40;Slc18a2;Cdhr4;Prelp;Gab1;AC133095.1;Gpr68;Chd6;Tspan31;Scn11a;Zfp11;Olfr55;Mn1;Slc25a38;Atp10b;Snapc4;Fbln7;Hmgcr;Plekhg5;Etl4;Kansl3;Mrgprb3;Fgf5;Olfr51;AI593442;Letmd1;Extl1;Hyou1;Ptgis;AC125178.2;Camk2g;Txndc12;AC163611…
mmu-miR-6983-5p	Map11;Olfr574
mmu-miR-6985-3p	Gm960;Anks1;Rexo1;Dus1l;Zfp385a;Spata20;Aatk;Dhx29;Col16a1;Kcp;Themis
mmu-miR-6986-5p	Aldh1a7;Olfr288;Adcy8;Fbxo42;Gm44579;Col4a6;Lysmd1;Dbf4;Agxt;Arhgap35;Mrtfa;Dchs1;Creb3l4;Rbbp8nl;Pik3cb;Cacna1h;Olfr286;Ptgdr;Prcc;Cmklr1;Ranbp10;Elfn1;Lpin1;Cyp2w1;Wiz;Lcat;Plekha6;Akap17b;Erfl;Ttbk1;Megf11;Olfr287;Stxbp1;Hoxa3
mmu-miR-6987-5p	Zfp469;Zdhhc14;Duox2;Sgsh;Gm10320;Pou6f2;Szt2;Arhgap40;Gdpd2;Uncx;Fbxo16;Tm2d3;Klf15;Nipal4;Sox9;Nphp4;Sec61b;Impg1;Atrn;Duox1;Nid1;Pabpc2;Nlrp4e;Aadacl4fm5;Mcm9;Kank2;Metap1d;Gm9508;Phf23;Plpbp;Fam168b;Tubgcp2;Rnls;Dennd4a;Srrm2;Olfr559;Gm9918;Neurl4;Crhr2;Pear1;Mmrn2;Rai2;Atxn2;Mars2;Grm2;Thoc7;Polr3c;Itsn2;Flnc;Slc35e1;Agrn;Nlrp4c;Tbrg4;Rgs3;Bcl2l12;Chad;Cox10;Plekhg5;Arid2;Lig1;Fdft1;Klk1b22;…
mmu-miR-6989-3p	Svep1;Ppp1r10;Armcx4;Impg1;Speg;Zdhhc7;Olfr362;Psmc5;Pigr;Fam185a;Capn5;Awat1;Ptprh;Lrp2;Pole;Wdr90;Ltbp4;Kcna2;Fam221a;Adamtsl5;Car7;Spn;Spats1;Mroh9
mmu-miR-6989-5p	Wnt3;Rnf157;Prss56;Ifnl2;Mycl;Olfr437;Sall1;Trp53bp2;Ch25h;BC049762;Nid1;Kmt2a;Thada;Bola3;Pcdha4;Tango6;Hook2;Serpinf1;Chd6;Gm32742;Cdc37;Nup50;Zbtb45;Cic;Nr5a1;Gtf2ird1;Pdcl3;Mcam;Ltbp3;Nlrc3;Prss16;Abca1;Ifnl3;Adcyap1r1;Gm42416;Lrp4;Galnt4;Fbxl18;Pqlc2;Cd55;Rab33a;2900026A02Rik;Mmab;Atp8b5;Ipo4;Adamts17
mmu-miR-6993-5p	Brpf3;Olfr896-ps1;Ppp1r14b;Ank2;Slc9b1;Ttn;Synpo2;Fat2;Utp20;Fhdc1;Sema5a;Cic;B430305J03Rik;Fbl;Hoxa1;Epor;A630010A05Rik;Skida1;Robo4;Neb;Fndc1;Tenm4;Mgat3
mmu-miR-6996-5p	H2-Ke6;Gpr15;Phlpp2;Rpap1;Gpr37l1;Taf3;Aco2;Gldn;Gpr150;Trmt12;Sparcl1;Wdr34
mmu-miR-6998-5p	Polrmt;Urb1;Tlr9;Thsd4;Axl;Adamts15;Kdm6b;Nes;Panx2;Thbs2;Pitpnm3;Muc1;Lyst;Ticam1;Hdac9;Nthl1;Spout1;Sspo;Vps37d;Zfp276;Atxn7;Aldoa;Eif3c;Mroh7;Dnajc13;Klhdc7b;Sptbn4;Glcci1;Spata21;Kmt2d;Rnf165;Plcb3;Haus7;Sbno2;Dbnl;Zfp512b;Ripor1;Birc6;Tcaf3;Nwd1;Mettl25;Qsox2;Gal3st4;Gm10799;Ap3d1;Stard9;Ak8;4930402H24Rik;Gm14569;Zfp574;Zfp36l1;Gm9955;Mmp15;Sgsm3;Kctd18;Megf6
mmu-miR-6999-5p	Cdc42ep2;Dop1a;Olfr1358
mmu-miR-700-3p	Tas1r1;Aqp11;Aplf;Pelp1;Dctn1;Gpr180;Tnip2;Gamt;Hps6;Mib1;Tmem200c;Fam98c;Rfx6
mmu-miR-700-5p	Grid2;Zfp78;Etnk2;Gpsm2;Abca1;Kcnh4
mmu-miR-7002-5p	Ltb4r1;Ogfod2;Ubxn6;Fgf5;Kcnb1;Uhrf1;Tet1;Man2b1;Smarcal1;Arhgef10l
mmu-miR-7003-5p	Polrmt;Foxd1;Rasgrf2;Fgfr3;Hcn2;Slc22a13;Ptpn22;Pitpnm3;Ticam1;E2f2;Clasrp;Dnah14;Csdc2;Rps13;F2rl3;Blnk;Usp54;Ccnd1;Rcor2;Kmt2d;Zfhx2;Insm2;Elfn1;Zfp579;Slc22a14;Klhdc7a;Hydin;Wdr77;Il18rap;Trmt5;Dnah9;Kcnh3;Celf1;Ankrd34a;Fgf10;Limk2;Ap3d1;Znrf3;Tex10;Dhx35;Zxdc;Il34;Cass4;Fam160a1;Adgrl1;Slc22a13b;Ptk2b
mmu-miR-7007-3p	Cdh23;Lck;Yes1;Mtm1;Src
mmu-miR-7007-5p	Pde3a;Cftr;Kcnj4;Kntc1;Dync1i1;Ddias;Mlx;Olfr1228;Scn4a;Insr;Gpr137b;Lrrc8d;Siah1a;Ppig;Zfp827;Kcnmb2;Nat10;Tmem63b;Ak9;Abcc8;Kdm3b;Tmem63a
mmu-miR-7012-5p	Dtl;Mcm3ap;Olfr1295;Ythdc2;Mtmr12;Apeh;Itga2;Unkl;D430042O09Rik;Gars;Atp1a4;Zbtb22;Slc8a3;Os9;Atp1a1;Zyg11a;Fdps;Cobll1;Tep1;Wdr76;Atp8b2;Aldh16a1;Trappc9;1700109H08Rik;Ptprn;Olfr1392;Tmem82;Atf2;Brip1;Efnb3;Prr30;Cdh26;Zc3h12a;CN725425;Cnot11;Cyp46a1;Atf6;Prr12;Ash1l
mmu-miR-7015-3p	Lzts2;Gm4787;Unk;Ppp1r15a;Dscaml1;Slc24a1;Fpgt;Fam92b;Clic5;Jcad;Nup133;Fancd2;Usp9y;Eps15;Usp38
mmu-miR-7017-5p	Tlr9;Pla2g3;Hivep3;Mrvi1;Serf2;Vwa8;Jph1;Itprid1;Ep300;Fat1;B4galnt1;Parm1;Olfr211;Iqsec2
mmu-miR-7019-3p	Septin1;Xab2;E2f3;Gys1;Serpinf2;Hsd3b5;Rhof;Casd1;Mrpl14;Gm8334;Zfp651;Flnc;Syne1;Cnp;Zbtb45;Rhpn2;Fam120a;Adcy6;Tssk6;Scaf1;Gm4450;Olfr716;Slc26a1;Olfm5;C4b;Il1rap;Gpsm1;Polr3d;Itga11;Mapt;Amn;Stard9;Ccdc88b;Ttbk1;Dusp16;Dgkz;Snrnp200
mmu-miR-702-3p	Tmem164;Cadm4;Actr5;Sox2;Padi1;Meak7;Lmcd1;Osbpl5;Lgals7;Mamdc4;Tnrc6b;Lrrn4;Epha8;Trabd;Shank1;Gm20390;Sh2d7;Zfp592;Rps6ka4;Sox1;Fam171a2;Syne1;Ccdc171;P4hb;Crybg2;Adad2;Sardh;Khdrbs1;Atp6v0a1;Slc52a2;Aplnr;Sptbn4;Lmna;Xkr6;Fam83e;Slc30a10;Arhgef5;Uts2r;Abca4;Pip5k1c;Ltbp3;Bicd2;Ehmt2;Plppr2;Grhpr;Zfp212;Tigd3;Trim14;Gm38100;Nme1;Slc16a1;Gjc2;Cdc42bpg;Zfp775;Nr4a2;Fan1;Jarid2;Kcnq4;Csk;Rhox9;Mro…
mmu-miR-7024-5p	Prtn3;Tspear;Map1a;Myof;Neil2;Ezr;Ch25h;Eif2ak3;Gpr61;Sfpq;Cdh3;Ikzf3;Bsnd;2700081O15Rik;Clvs2;Saxo2;Cidea;Il3ra;Zmynd8;Olfr377-ps1;Ccdc88c;Sf3a2;Foxj1;Tk1;0610040J01Rik;Glis3;Atn1;Cadm3;Ece1;Zfhx2;Myo1e;Tspan33;Iscu;Trim8;Olfr396-ps1;Bicd2;Spen;Hip1;Dclk2;Ehmt2;Map2k2;Aars;Celf4;Kif26a;Tbc1d9;Parp14;Phf2;Fanca;Cap1;Lcat;Polr2a;Wasf1;Ftsj1;Ptprt;Vwa5b2;Dcp1a;Dlgap4;Gm45234;Gpr162;Sipa1l2;Trim24;A…
mmu-miR-7025-3p	Cnga4;Npc1l1;Smok3b;Trmu;Col6a3;Smok3a;Hdac10
mmu-miR-7029-5p	Gapvd1;Tbc1d22b;Tonsl;Pcnt;Pcsk4;Wrnip1;Vinac1;Tssk2;Tanc1;Eppk1;Spen;Map3k10;Zmat5;Pappa2;Rps9;Pxmp2
mmu-miR-7031-5p	Olfr872;Chd8;Camta1;Cd109;Fbxw11;Col18a1;Dock2;Pde4dip;Vmn2r57;Man1a;Synpo2l;Col6a5;Col6a4;Kmt2a;Nlrc5;Naip6;Cdca7;Med15;Myoc;Gm5460;Tent4b;Carmil1;Plec;Vhl;Slc41a1;Trcg1;Spata13;Naip2;Mtg2;Gpatch1;Stag3;Naip1;Rbm15;Inf2;Pogz;Nup205;Smad4;Crb2;Lrrc66;Jcad;Pld2;Tgm7;Plin1;Cfap44;Septin6;Macf1;Myh6;Otulinl;Tubgcp4;Cdh22;Gm6377;Cpz;Olfr869;Hck;Naip5;Syn1
mmu-miR-7032-3p	Syngap1;Stxbp5l;Ubr1;Tmem121b;Ccdc78;Pigo;Tdg;Kif7;Gk5;Agl;Th;Znhit6
mmu-miR-7036a-3p	Mcm3ap;Lmod1;Tspo;Dars;Usp30;Zfp839;Rnf31;Ppargc1b;Sema3b;Hnf1b;Skor2;Ilf3;Rcc2;Chp2;Plekhh3;Csrnp3;Rps6ka4;Ap4e1;Luzp1;Ppwd1;Atxn7;Wnk2;Eif3j1;Patj;Casq1;Rgs3;Ncam1;Mcc;Cbs;Ecd;Ltbp3;Cpox;Tecta;Gpatch3;Baz1a;Mrpl38;Lrrd1;Crlf2;Zfp366;Fancm;Eif4enif1;Hdgfl2;Cct7;Wdr90;Brwd3;Lmtk3;Tph2;Kcnj15;Zswim8;Eif3d;Brf1;Nectin4;Ubash3a;Eif3j2;Fhod3;Cacna1d;Inpp5b
mmu-miR-7036a-5p	Prr23a1;E130208F15Rik;Jak3;Tbc1d22b;Map1a;Nid2;Hivep3;Grip2;Dennd11;Lox;Mon2;Asb18;Tmtc2;Kcnip2;1700001C19Rik;Erf;Epop;Rasgrp2;Prdm13;Dchs1;Tle3;Jazf1;Hspa14;Alx3;Prr23a3;Grasp;3425401B19Rik;Lrrc8c;Mmrn1;Hhex;Gpc1;Speg;Hip1r;Irx3;Zfp652;Fastkd3;C2cd4a;Ky;Ccdc8;Jmjd6;Emx2;Obscn;Cdh20;Ring1;Helz2;Tjp3;Plekhg5;Trim80;Khdrbs1;Car5a;Atp6v0a1;Braf;Scaf8;Eps8l1;Galt;Ift80;Ube4b;Plk5;Grin2b;Gm36864;Tapbp…
mmu-miR-7036b-5p	Klf2;Syngap1;Shisa4;Tmem178b;Shisa8;Dipk2a;Olig2;Nova2;Gm5294;Rexo1;Frat2;Radil;Rbm15b;Cry2;Prdm13;Megf9;Heatr6;Prss12;Grasp;Hoxa4;Riox1;Htr6;Opn3;Irx5;Ppp1r3f;Basp1;Rassf5;Cmas;Rbmxl2;C2cd4a;Jmjd6;Igsf21;Sez6l;Eomes;Pou1f1;Pom121;Nudt19;Zfhx3;Maneal;Hnrnpab;Sptbn4;Zkscan5;Lpp;Insyn1;Dlgap1;Abhd17c;Gpr137b;Nkx2-1;P4ha3;Klhl26;Cyth1;Sim2;Nkx2-5;Prr7;Bscl2;Lrrc36;Map3k9;Plcl1;Pbx4;C2cd4b;Ucp2;Pla2g…
mmu-miR-7039-5p	Utp20;Dgki;Olfr370;Trappc11
mmu-miR-7042-5p	Jagn1;Traf7;Cacna1f;Lrrc45
mmu-miR-7046-5p	Map1a;Lrrc55;Il18bp;Ptpn23;Cd276;Ado;Lrrn4;Gtf3c1;H2-Q6;Lars2;Wdr5b;Ptprs;Sspo;Adar;Agrn;Cobl;Dido1;Wdr27;R3hdml;Pcare;Ern2;Smcr8;Gm49320;Stxbp2;Large2;Dscam;Mast4;Uba1;Neurl1b;Gm5592;Slc25a39;Barhl2;Adm;Tnfrsf1b;Zfp703;Tespa1;Prrc2b;Pdha1;Lrtm2;Map2k7
mmu-miR-7051-5p	Naxd;Gsk3a;Sh3bp4;L3mbtl1;Tspear;Pcdhga1;Myof;Gm29776;Myh4;Cyp2a5;Tmem203;Col1a1;Dhcr24;Lmbr1;Pitpnm3;Stat6;Abcb8;Cers5;Cst13;Dnmt3l;Defb1;Cyp2a4;Mcu;Cacna1c;Matn2;Col23a1;Tecr;Gimap3;Nfatc3;Epm2aip1;Polr3h;Gp1ba;Hgsnat;Ccn1;Vwa3b;Cacng1;Fgf23;Pkd1l2;Cx3cr1;Col5a2;Farsb;Gpr157;Hk1;Cmklr1;B3galnt1;Taf5l;C1ra;Map1s;Edem1;Pck2;Gtf2h4;Ube3c;Pcdhgb5;Slc44a2;Kcnab3;Adra2c;Sh3gl1;Itga11;Wee2;Nkapl;Card1…
mmu-miR-7052-5p	Man1a2;Atp13a1;CT868723.1;Rpia;Sspo;Spata20;Sox18;Gatad1;Vps13d;Itga10;Arhgef4;Ncaph
mmu-miR-7053-3p	Rsrc2;Ptpn23;Cyp2c65;Slc5a1;D430042O09Rik;Tnrc6b;Gm10277;Stat6;Invs;Ak5;Chd6;Inpp5a;Sdf4;Mapre1;Cpne7;Smc1a;Crocc;Cux2;Uaca;Dnah2;Fam124a;Slc16a4;Ptprt;Pbxip1;Cyp2c66;Gm8251;Ncan
mmu-miR-7054-3p	Slc27a5
mmu-miR-7054-5p	Psd;Gys1;Ptpn23;Prr29;Hivep3;Hrob;Afap1l1;Ctif;Oas1d;Krtap16-1;Ggt6;Cyp4f40;Slc39a14;Scn8a;Slc38a7;Il17rd;Zc3h3;Treml1;Rbm33;Slc23a1;Gcm1;Speg;Cacna1c;Retreg1;Olfr612;Pcnx3;Tmco3;Tbx2;Atg9a;Odf4;Gse1;Gm5114;Fam20a;Oas1e;Trmt1;Cyp4f17;Kif26a;Olfr503;Gm5592;Colca2;Olfr658;Polr2a;Olfr593;Esyt3;Skap2;Tenm4
mmu-miR-7057-5p	Stxbp5
mmu-miR-7058-5p	Igsf11;Bcan;Map1a;Olfr1426;Gm29776;Ammecr1;Igsf9b;Ppm1j;Scn8a;Mtx3;Farp1;Cnst;Cited1;Olfr1425;Luzp1;Olfr1507;Cacna1c;Trpm4;Prrc2a;Snapc4;Myadm;Nfkb2;Robo1;Vgll4;Arhgef15;C1ra;Pou2f1;Tie1;Tasor2;Mkrn2os;P3h1;Chrdl2;Shroom3;Olfr1346;5330417C22Rik;Slc36a2;Prss48;Slc37a1;Ank3;Olfr1424;Ttc13;Olfr218;Spc24;Tbc1d4;Nek8;C1rb;Palld
mmu-miR-706	Gm10491
mmu-miR-7063-3p	Rexo1;Xpnpep2;Fgf17;Dhtkd1
mmu-miR-7068-5p	Csmd2;Sh3bp4;Hivep3;Gja5;Cactin;Vwa5b1;Naa80;Rtel1;Gabre;Plxnd1;Srrm2;Tshz1;Zbtb39;Rem2;Elp6;Aatk;Zfpm1;Kif17;Tmem8;St14;Csmd1;Mb21d2;Spata31;Fam71f1;Icam5;Itprid2;Zfp236;Dlgap4;Ehbp1l1;Dot1l;Ttc13;Heca;Hdac1;Rad52;Fbxw17;Osm;Kxd1
mmu-miR-7069-3p	Kif24;Olfml2b;Acvrl1;Iffo1;Slc27a3;Lrrc7;Wrnip1;Brat1;Obscn;Kifc2;Ltb4r2;Eppk1;Grin2c;Zfp646;Fam172a;Ccdc47;Notum;Mcidas;Msh5;Rab33b;Fer1l4
mmu-miR-7071-5p	Mlh1;Eif3b;Sytl1;Ppp1r10;Smtn;Rapgef3;Dhrs7b;Cyp27a1;Mdfic;Fam122a;Tspan10;Gdf7;Fgd1;Emilin1;Hoxc12;Coq10a;Zc3h8;Luc7l;Trafd1;Gatb;Enc1;Xylt1;Col18a1;Pex6;Pck1;Serpinf2;Art4;Pkdcc;Mrpl54;Bace2;Col1a1;Amer2;Neurod2;Eid2;Tef;Smarcd1;Arhgef10;Dbf4;Adamts4;Tbc1d10b;Cul7;Ubr1;Pcnt;Gm9195;Gpat2;Rexo1;Adgrv1;Plaa;Ccdc74a;Npw;Slc45a4;Fzd8;Igsf5;Thada;Card6;Mllt10;Mapk4;Sash1;Crip3;Slc6a5;Trim71;Nfkbid;Gr…
mmu-miR-7072-5p	Npy5r;Large1;Csf1;Nfkbid;Ccdc34;Cd248;Pkhd1;Nmt2;Kmt2d;Arhgef7;Oprm1;Pou2f1;Dlg5;Wiz;Fryl;Flt3;Maml1;Col3a1;Nhsl2;Adamts19;Ffar1;Prx;Phldb1;Bsn;Col11a2;Tbl2;Dennd5a;Mgst1;Olfr430;Pkhd1l1
mmu-miR-7077-3p	Ctbp2;Thg1l;Rtcb
mmu-miR-7078-5p	Tti1;Hivep3;Ccdc102a;Scn5a;Hsf5;Crybg2;Mta1;Ptp4a3;Usp17lb;Il12rb1;Epor;Fancm;Gga3;Umodl1;Myo1h;Spindoc;Snta1;Acrbp
mmu-miR-7079-3p	Angptl8;Nlrp5
mmu-miR-708-5p	Csrnp2;Rxfp4;Slc17a4;Med25
mmu-miR-7080-5p	Nacad;Kprp;Ccpg1;Usp39;Dnah17;Ccnk;Rhbdd2;Pex7;Abcb8;Ogfod2;Cflar;Ddx23;Dnah3;Grm2;Epha6;Pom121;Slco4a1;Cytip;Os9;Zfhx2;Rab3il1;Lrrk1;Skida1;Slc12a3;Smg7;Plbd2;Golga3;Laptm5;Fmn1;Plekha6;Tubg1;Gata4;Psd3;Ache;Dnah10;Cd163l1;Maff;Comtd1;Nek2
mmu-miR-7081-3p	Defa20;Nxpe5;Defa37;Defa34;Ltb;Fzd10;Syt3;Sec16a;Defa17;Btbd9;Col6a4;Flnb;Treml1;Cog8;Large1;Cc2d2a;Zfr2;Gm18336;Angptl1;Paxx;8030474K03Rik;Ppm1f;Col27a1;Prune2;Foxj1;Mapk3;Defa32;Pcare;Defa24;P3h3;Defa21;Cep290;Mynn;Fam221b;Dspp;Defa41;Zeb1;Tex19.2;Col16a1;Klc4;Defa36;Defa35;Plekhg4;Krt23;Defa22;Defa5;Defa30;Serpina3a;Chd3;Wdr34;Adgrb1;Bsn;Cep192;Krt2;Mdc1;Fat3;Defa3
mmu-miR-7082-3p	Fes;Dact2;Zfp36l2;Prkcg;Arhgap23;Hsf4;Spred3;Flna;Cep350;Crebrf;Zmat1;Sox9;Trmt9b;Tbc1d8;Atf5;Zfp654;Rap1gap;Ccdc112;Ambra1;Tmem184b;1700069L16Rik;Usp31;Lzts3;Ush1g;Setdb1;1600014C23Rik;Irgc1;Svs1;Psapl1;Kntc1;Otud7b;Slc9a3;Lhfpl5;Nefm;Gm18336;Wdr95;Mccc1;Klhl21;Gm38431;Adprhl1;Ppan;Rassf5;Smarca4;Cox6b1;Foxj1;Rsbn1l;Cdh20;Mapk3;Dido1;Ccdc9b;Pxn;Pcare;Kifc2;Dnajc25;Abl1;Npr1;Ankib1;Irs2;Myom1;Bcl…
mmu-miR-7083-5p	Tnks1bp1;Zscan20;Smg9;Igf2bp1;Tle4;Adam15;Bahcc1;E2f3;Syt13;Cyp2b23;Dhx16;Ank2;Zyx;Frrs1l;Cacna1g;Nphp3;Pou6f1;Gm49425;Ccn4;Cd6;Eloa;Pik3r1;Ifnar2;Prrx2;Selenop;Snrk;Pcdhgb1;6430628N08Rik;Tmem236;Pkmyt1;Tle1;Myl1;Rab11fip5;Gm12216;Zan;Htt;Krt87;Cic;Fbln7;Trim7;Greb1l;Cntrob;Cnga3;Dhx29;Cplane1;Trim33;Tmem8b;Tnrc18;Aoc3;Cdx4;Pdzk1;Tmcc2;Fmn2;Egr4;Llgl1;Kif12;Kif7;Olfr225;Trim62;Aff3;Scnn1g;Prrt4;T…
mmu-miR-7084-5p	Otop3;Fetub
mmu-miR-709	Cpa1;Arhgef11;Kdm5c;Kbtbd13;Med12;Tox4;Nr1d2;Hcn2;Sema4d;Hecw2;Xkr7;Smad1;Irx6;Kdm6b;Naaladl1;Gtf3c1;Iqsec3;Radil;Arid1a;Trabd;Arhgef39;Egr1;Mrtfa;Fbrs;Pla2g7;Plxnd1;Vangl2;Asah2;Sec16b;Eps15l1;Susd3;Mapk11;Opn5;Gm5460;Prr23a3;Dmrtc1b;Stpg1;Dpy19l3;Wdr5;Foxl1;Lsm14b;Rbm22;Apbb1;Wls;A4gnt;Ptgfrn;Olfr78;Gm4707;Rabggta;Patz1;Olfr66;Zfp524;Catsperz;Etl4;Tmem222;Mmp11;Atn1;Lrig3;Chn2;Hcfc1;Olfr64;Fcor…
mmu-miR-7091-5p	Myo1b;Scn8a;Fam186a;Zfhx3;Atoh7;Zfp646;Pgghg;Cacna2d3;Meox2
mmu-miR-7094-3p	Rnf31;Ccdc88c;Exoc3l;Adamts19;Apobr;Ttbk1
mmu-miR-7115-5p	Galnt12;4931406P16Rik;Bahcc1;D630003M21Rik;Pycrl;Bicra;Wdr46;Acvrl1;Jph2;Bhlhe22;Pdzph1;Acin1;Cntnap1;Col6a2;Caln1;Upf1;Cited2;Ccnk;Hoxc4;Slc22a17;Sbk1;Prickle1;Spout1;Socs7;Idh1;Zfr2;Tll1;Nptx1;Parp3;Zfp592;Clcn6;Marcks;Zcchc3;Cdk2ap2;Ppp1r1a;Hdac8;Foxd2;Capn15;Ptpn5;C2cd2l;Ccn1;Sipa1l3;Jakmip2;Rubcn;Tpst2;Lrp1;Ppp2r3d;Gm21586;Tmprss2;Mcf2l;Lamc3;Lvrn;Cabp1;Map3k1;Gm20878;Iqce;Rbm19;Ankrd24;Cpne…
mmu-miR-7212-5p	Fes;Col8a2;Ophn1;Ccdc97;Ctbp2;Slit1;Auts2;Bcan;Igsf3;Gtpbp2;Syt13;Celf5;Slc22a16;Fgf21;Trpm5;Arhgap32;Axl;Szt2;Med12;Sh3d19;Hgfac;Hes3;Gpr179;Zfp398;Dio1;Mpp3;Six5;Hivep3;Taf4;Sel1l;Col18a1;Pex6;Dcbld2;Klk11;Lrrn2;Col4a6;Prr36;Myrf;Cdhr2;Zfyve26;Dll4;Ebi3;Ddhd2;Spata32;Strc;4933411K16Rik;Rpl13a;Ppp1r15b;Ankrd26;Col6a2;Adamtsl2;Scara3;Katnal2;Ncoa1;Mmaa;Invs;Cacna1b;Lnx2;Creb3l1;Trim9;Tgif2;Pde4d;…
mmu-miR-7213-3p	Kcnh4
mmu-miR-7213-5p	Vps41;Mrnip;Ereg;Rhox13;Siglec1;Rhox10;Tnn;Tcaf1;Nos1ap;Mzf1;Ntrk1;4930562C15Rik
mmu-miR-7219-3p	Setd7
mmu-miR-7224-3p	Hsdl1;Srrt;Nlgn3;Chrna7;Epn1;Armc5;Eif2b1;Ptpn3;Tulp4;Sall3;Txndc15;Zswim8
mmu-miR-7227-3p	Vps13b
mmu-miR-7235-3p	Pabpc5;Ak7;Rtel1;Fbrsl1;Mecp2;Eps15
mmu-miR-7240-5p	Gpr61;Trank1;Acap1;Pwwp2b;Grm5;Nmnat2;Tlcd5;Dtna;Phf21a;Map4
mmu-miR-741-3p	Alox15
mmu-miR-744-5p	Acan;Prr23a1;Klf2;Kl;Pip5kl1;Men1;Tollip;Zfp704;Tmem178b;Pdzd4;Sh3rf3;Bicra;Fam8a1;Prr23a2;Gm9774;Ceacam16;Zbtb9;Fzd9;Prr36;Myrf;Dennd2a;Ado;Epha8;Ubr1;Synpo2l;Thegl;Frat2;Cox17;Dgkb;Hdac7;Doc2b;Rhbdf1;Taf6l;Dchs1;Dnase1l2;Zbtb4;Megf9;Mamstr;Heatr6;Kmt2c;Nup188;Prr23a3;Tesmin;Hoxa4;Mvb12a;Hspa9;Stt3a;Bptf;Ppp1r13l;Wnk2;Gpr158;Foxd2;Ptrh1;Fgd2;Tigd4;Fbxo4;Fam207a;Mark2;Fam110b;Nmb;Plxnb1;Grin2d;Vs…
mmu-miR-760-3p	Tcerg1;Acan;Gm6408;Prr23a1;Nacad;Sgf29;Brsk1;Uroc1;Nova1;Cldn19;Mfap3l;Ccpg1;C1rl;Fam184b;Nsmce4a;Plekhh2;Lrrc3;Med23;Odf2;Grip2;Caprin1;Cdkl5;Zfyve26;Taok3;Axin2;Camkk2;Nxn;Pfkfb3;Scrn2;Morn1;Fxr2;Stk10;Ercc2;Csmd3;Pitpnm3;AA986860;4930449I24Rik;Lmf2;Foxred2;Dzank1;Hdac7;Srcin1;Ltk;Fstl4;Lamb2;1110002E22Rik;Otud7b;Bin2;Bcl3;Tgfb1;Gm3402;Gm6370;Cpxm2;Sspo;Zfp352;Slc26a10;Ptpn14;Mtf1;Clasrp;Prr23a…
mmu-miR-760-5p	B4gat1;Nacad;Svep1;Smgc;Szt2;Ryk;Ppp1r12c;Plekhg3;Htra2;Col9a1;Serpind1;Adgrg5;Sspo;Cbr2;Slc35a2;Nufip2;Speg;Chpf2;Grxcr1;Taok2;Notch1;Pelp1;Mark2;Olfr930;Lipe;Sin3b;Slc22a30;Tnrc18;Zfhx2;Thnsl1;Pcdhb9;Asphd1;Pcdhb5;Chaf1b;Pgrmc1;Otoa;Fcho1;Gm43951;Frem2;Col16a1;Pcdhb3;Asphd2;Adamts13;Hmcn1;Ccdc154;Cul9;Lgi1;Lama3;Utp14a;Vps35;Scn3b;Mief1;Stk25;Slitrk5;Slc22a28;Mrps15;4933405L10Rik;Myo15;Fndc1;Ca…
mmu-miR-7649-3p	Loxhd1;Bfsp1;Pnmal1;Cep350;Zfp853;Tfdp1;Ttn;Tdrd7;Sync;Itgb2;Numa1;Elac2;Dnah7a;Nefh;A630023A22Rik;Tjp2;Sspo;Clcn6;Qars;Itsn2;Syf2;Dnah7b;Ppm1e;Nefl;Cacna1h;Zfp623;Asah1;Zcchc12;Ddx21;Ywhab;Rtn4;Zfp579;Tshz3;Ccdc180;Dis3;Nkx6-3;Tcp11l1;Ncapd2;Commd5;Adcyap1r1;Hmgn3;Abcf2;Hmcn1;Madd;Csf1r;Cep164;Phrf1;Chmp6;Akap9;Cit;Ramp3;Prr12;Virma;Irx4
mmu-miR-7653-3p	Meis2;Nacc1;Lrp10
mmu-miR-7653-5p	Cd300lg;Tpcn2;Pramel1;Prokr2;Nt5dc3;Smpd5;Npy1r;Tjap1;Fam160a2
mmu-miR-7654-3p	Adcy5;Foxd1;Prss56;Mtfmt;Rictor;Nphp4;Mpdz;Simc1;Clasrp;Dmrta2;Zfp445;Ano8;Esrra;Rnf215;Wtip;Klhl30;Pof1b;Slc15a1;Arglu1;Nod2;Gm266;Ran;Slain1;Rnf39;Irak3;Selenov
mmu-miR-7654-5p	Ddx51;Sec24d;Oxa1l;Exosc2;Pcdhb3;Aldh16a1;Mkx;Brdt;Ntn1
mmu-miR-7658-3p	Mrpl14;Ccdc113;Sardh;Dstyk
mmu-miR-7658-5p	Trim67;Huwe1;Ptch1;Hcn2;Taf4;Prkcq;Mylk2;Ephb2;Acot11;Nrap;Zcchc2;Srf;Nav3;Abcc10;Tnk1;Ubxn11;Fgf16;Ajap1;Cckbr;Hhex;Cul4b;She;Unc79;9530068E07Rik;Lmnb2;Eomes;Aldh1a2;Atoh1;Gm4869;Anks3;Hcfc1;Sptbn4;Wdr62;Epb41l1;Tpra1;Amigo2;Gpr150;Fbxo46;Wiz;Gjc2;Prdm16;Abcf1;Med16;Nkx2-9;Map3k6;Tnfrsf10b;H2-T24;Itprip;Gm14744;Vrk2;Dot1l;Zbtb24;Gm20721;Ldah;Ndufs7;Rgs7bp;Dgkz;Klhl35
mmu-miR-7666-3p	Gcat;Mapk11;Gcat;Mapk7;Mapk14;Kcnk12;Stk36;Igf2
mmu-miR-7667-3p	Cpsf1;Son;Hoxc12;Rnf31;Chrm1;Hoxb3;Fbxl20;Ano7;9130023H24Rik;Mnx1;Myh10;Zc3h4;Adcy4;Myo7a;Nanos3;Dlgap4;Ap2s1;Tecpr2;Yars2;Krtap13-1;Insm1;Haspin
mmu-miR-7667-5p	Zfp467;Cmtr1;Ccdc13;Rbm33;Cct8l1;Tmub2;Glt8d2;Hspa9;Gm11444;Wdr31;Gnmt;Rp1l1;Btg1c;Ccdc71;Epb41l4b;Cacna2d4;Bcl9l;Btg1b;Gm19426;Parp2;Wnk1;Dlgap4;2900026A02Rik;Spats1
mmu-miR-7668-3p	Prkca;Ogfod3;Slit1;Gtpbp2;9130409I23Rik;Emilin2;Gm29776;Plekhh2;Slitrk1;Ripk3;Gpr179;Atm;Dll4;Wnt9a;Zfp219;Fubp3;Spint1;Atp13a1;Vars;Btbd9;Mef2b;Adamtsl4;Ogfod2;Onecut1;Itga2b;Sspo;Sarm1;Tmem245;1700016K19Rik;Elmod3;Oas1b;Ubap2;Tfap2c;Gdf11;Brinp2;Wfdc6a;Kmt5c;Fbxw5;Mettl24;Olfr223;Lmtk2;Cacng1;Disp3;Fkbpl;Ryr1;Rcor2;Nrxn2;Bcl6;Gulo;Tecta;P4ha2;Cmip;C4b;Slc12a3;Hdac4;Asic3;Scnn1b;Tgm7;Greb1;Als2;…
mmu-miR-7670-5p	Ttn;Zmynd10
mmu-miR-7672-3p	Vwce;Fzd2;Tmem260;Pyroxd1;Fzd1;Zbtb49;Grik2;Arhgap40;Tlnrd1;Ptges2;Tmem266;Ppil1;Fzd4;Gatc;Klk4;Col7a1;Kdm6b;Ubr1;Cep295nl;Ccn4;Ctnnal1;Ccdc170;Cfap74;Pabpc1;Apc2;Spout1;Tle3;Ngef;Grsf1;Fitm1;Mxra8;Srpk2;Fzr1;Fbp1;Notch1;Larp1b;Art3;Krt87;Soga1;Hs3st4;Flywch1;Zbtb20;Pde11a;Dhx29;Pigv;Tnrc18;Nptx2;Rhbdf2;Nynrin;Ice1;Krt79;Tsc22d2;Serpinh1;Hoxb9;Cacna1e;Dspp;Uvrag;Ap5s1;H2ac15;Abca2;Shd;Dagla;Rtn4r…
mmu-miR-7682-3p	Clip3;Snx17;Myt1l;Hes3;Unc13a;Grb7;Col4a6;P2ry2;Ttn;Rinl;Tnrc6c;Cltc;Dis3l;Cacna1b;Cbx1;Gper1;Olfr401;Ifng;Rgs8;Brd1;Tgif2lx2;Pgr;Btbd8;Map3k20;Ino80d;Setd5;Igbp1b;Kdf1;Ptprr;Ppef2;Rab11fip1;Aak1;Tgif2lx1;Sh3pxd2a;Os9;Myb;Fam13a;Emid1;Gnl1;Pou2f3;Zfp697;Kirrel2;Zyg11a;Creb5;Il16;Cacnb1;Prss36;Cdh6;Peg3;Pask;2310022A10Rik;Mprip;Nr4a2;Herc4;Efna1;Shisa5;Thbd;Timd4;Ush2a;Efcab15;Rnf141;Gsdme;Arap1;H…
mmu-miR-7685-5p	Prtg;Larp6;Spg7;Axin1;Lpin3;BC003965;Slc2a5;Ush1c;Herc2;Ebf1;Atp2b4;Tnn;Gm4869;Fdft1;Nipsnap1;Acadsb;Fbxo30;Slc4a5;Rcc1l;Fbxw8;Madd;Lmtk3;Reck;Eif4a1;Virma
mmu-miR-7687-5p	Lmod2;Dock6;Krt31;Osbpl8;Pou3f3;Vps53;Ptcd1;Kdm5c;Nacad;Stxbp5;Rnf157;Hhipl1;Larp1;Otud1;Pcdha11;Ago1;Bahcc1;Rpl15;Mctp1;Hps4;Zfp704;Tfap4;Mcemp1;Pld1;Osbpl1a;Cacul1;Vgll3;Tti1;Rhot2;Pitx2;Jak3;Sp3;Mypop;Tcof1;Pcdhga2;Tbc1d22b;Fam8a1;Gm49361;Nova2;Tfr2;Ocel1;Szt2;Bbs1;Pcdha11;Olfr54;Hoxb4;Krt33a;Slc32a1;Snph;Pcsk1n;Ppp1r37;Fscn1;Taf4;Pappa;Dlx2;Kifc3;Ryk;Vgll2;Gm17349;Prpf8;Oprl1;Dnah17;Garnl3;Ca…
mmu-miR-7688-5p	Dync2h1;Sbspon;Lcor;Mpp2;Rcsd1;Tsc22d1;Efl1;Carns1;Srgap3;Itgb2l;Gcn1;Shroom2;Ankrd11;Cep170b;Herc2;Obscn;Setd1a;Sptbn4;Ryr1;Olfr497;Nbeal1;Carmil2;Apba2;Hip1;Olfr492;Clpp;Apof;Bbc3;Plxna3;Plxna1;Camkk1;Usp43;Eme2;Shank2;Tcf25;Raver2;Fam160a1;Gabrq;Ltbp1;Megf6
mmu-miR-770-3p	Kmt2e;Rgs9;Urb1;Klf2;Cldn5;Rnf150;Otud1;Trim2;Smtn;Ankrd23;Emx1;Mpp2;Lime1;Stk32c;Nes;Musk;Pou4f2;Pigt;Stat5a;Pcnt;Pfas;Farp1;Adamts7;Mertk;Kcnj4;Exoc6b;Kmt2b;Celsr1;Tln1;Bsx;Spata22;Klk14;Il10ra;Hspg2;Eif2ak4;Csdc2;Pkd1;Snf8;Ildr2;Adprhl1;Recql4;Tmem183a;Gjd4;Adamts12;Cpne9;Mapk3;Sox13;Snx20;Zfp282;E4f1;Soga1;Amotl2;2210408I21Rik;Chpf;Adgra3;Adam1b;Gucy2g;Sp2;Frs3;Soat1;Hba-x;Lexm;Ccdc157;Dgkh;M…
mmu-miR-7a-5p	Cilk1;Gp5;Myrfl
mmu-miR-7b-5p	Lrrc69;Asap3;Serpinb10;Myrfl;4932415D10Rik
mmu-miR-802-3p	Shank1;Nif3l1;Srek1;Rai1;Kmt2d;Lrig1;Dnase1l1;Ap1m2
mmu-miR-8091	Tspan32;Rab11fip4;Eepd1;Lair1;Emc1
mmu-miR-8098	Nat8f4
mmu-miR-8100	Mlh1;Olfr324;Trappc10;Prox2;Olfr376;Tmem86b;Fbxl13;1110002E22Rik;Abhd14a;Sh2d2a;Atxn7;Cir1;Mllt6;Slc22a14;Acadsb;Hydin;Fat1;Gm11549;Nrg3;Tcf20;Spcs1;Bcr;Gm45623
mmu-miR-8103	Pthlh;Tnnt2;Map1a;Tnrc6c;Fam214a;3425401B19Rik;Foxj1;Fbll1;Drc7;Ccdc146;Cnga3;Map3k1;Ninl;Hdgfl2;Ranbp3;N4bp2;Map4k4;Spa17;Col11a2;Smad3;Myo9b;Thsd7b
mmu-miR-8107	Acot4;Atp5g2;Kif13b
mmu-miR-8108	Vmn1r245;Ccl27a;Cyp17a1;Mamdc4;Prr36;Ccl27a;Lrrn4;Vmn1r113;Ankle1;Pkd2l1;Utp20;1110002E22Rik;Tns3;Spatc1l;Rsph4a;Mtmr4;Thoc6;Vmn1r241;Vmn1r251;Cntnap5a;Ttf2;Plxnb1;Cntrob;Zfp692;Reln;Stox1;Ccar2;Fam104a;Ccl27b;Uhrf1bp1;Zfp617;Rhox6;Vmn1r117;Cul9;Fgf6;Ttc28;Plk3;Kcnh3;Zfp831;Enpp2;Ush2a;D130043K22Rik;Tcaf2;Hivep2;Vmn1r255;Cracr2a;Ewsr1;Edc4;Lnx1;Btbd7;Gm13306;Ccl27a
mmu-miR-8111	Arhgef11;Gbp5;Hepacam;Smyd5;Nfatc2;Cnfn;Zan;Itgax;Cpn1;Adamts14;Rnf43;Trim14;Galc;Znhit1;Adamts13;Map3k6;Prmt2;Sema4b;Mroh6;Nphs1
mmu-miR-8112	Sart3;Pou3f3;Ppp1r9b;Sox2;Xirp1;Mcat;Prkcg;Sp3;Slc7a5;Trp53i13;Krt77;Bcl2l13;Mmel1;Arid1b;Alk;B630019K06Rik;Smn1;Tceal3;Tbck;Aldoc;Timm23;Noc2l;Rad54l2;Wipf1;Bloc1s3;Nfkb1;Pou4f2;Ak7;Cacna1b;Ankrd17;Eml2;Arid1a;Tmtc4;Rasa1;Hoxd9;Epn3;Ltk;Gm19410;Rragc;Exoc6b;Dolk;Zfp622;Ptprs;Vinac1;Scnn1a;Fbxw4;Vgf;Gar1;Blm;Bptf;Dnaaf5;Ly6g6f;Adcy1;Ghsr;Rest;Khsrp;U2af1;Fbxo4;Tasor;Dact3;Map3k5;Vsig8;Clstn2;Dhx3…
mmu-miR-8114	Flii;Bcar3;Snapc1;Foxa2;Spop;Fbxo27
mmu-miR-8116	Olfr532;Lrp5;Tekt2;Ptpn18;Kctd14;Lrtm1;Arhgef7;Fam104a;Rida;Olfr523;Rrh;Alkbh5;Olfr525;Zfp831;Adamtsl1;Zpbp;Ddx27;Fam78b;Scn9a
mmu-miR-8120	Ttc16;Jph2;Adam26a;Ptprs;Adam34l;Adam26b;Ltb4r2;Adam34;Hck
mmu-miR-871-3p	Loxhd1;Olfr161;Pigs;Ikzf1;Cnpy2;Med13l;Tgm7;Inpp5e;Ccdc130
mmu-miR-872-3p	Prr14l
mmu-miR-874-3p	Pcdhb12;Sh2d3c;Piezo2;Pycr1;Tsc22d1;Anapc2;Zscan29;Tmprss13;Ttc23;Nkd1;Nr2f2;Neurog2;Pdpr;Dnmbp;Rps25;Utp14b;Txnrd3;Triobp;Bptf;Aldh1b1;Hip1r;Kpna4;Nfix;Crybg2;Aoc1;Rapgef2;St6galnac4;Frs3;Tarbp1;Col6a1;Spry1;Lrrk1;Bcorl1;Olfr90;Tmem223;Nsun7;Rfx1;Atp6v0a2;Plxna3;Pon3;Zc3h4;Abcf1;I0C0044D17Rik;Myo7b;Matn4;Sugp1;Nasp;Macf1;Olfr753-ps1;Olfr92;Dhx30;Zfp516;Clspn;Kyat1;Sting1;Grap2;Myo15b;Muc6;Mbd2;T…
mmu-miR-874-5p	Ttc17;Card10;Mtss2;Nans;Dsg3;Csmd2;Sdk1;Mcat;Cad;Phf12;Mpo;Map1a;Hoxc12;Ankrd45;Rims3;Lrrc3;Prkd1;Hivep3;Rps6ka6;Foxl2;Lrrtm1;Maats1;P2ry2;Fzd9;Tnrc6b;Prpf8;Ahnak2;Clcn7;Igsf9b;Plekhg3;Kdm6b;Spg7;Carns1;Rabl6;Pold1;Stac2;Fat2;Synpo2l;Slc25a42;Col6a5;Crtac1;Ush1g;Arid1a;Slc45a4;Aplf;Ak2;Epb42;Zdhhc23;Zfp385a;Abhd12b;Bud23;Mthfd1;Spaca4;BC051665;Alx3;Slc5a9;Aldh1a3;6430628N08Rik;Cckbr;C1ql1;Slc6a12…
mmu-miR-877-3p	Mov10l1;AU015836;Prkag3;Btnl4;Eif3g;Dnajc9;Treml1;BC034090;Pgr;Dusp27;L1td1;Pwwp2b;Fam43a;Cd93;Col19a1;Tssc4;Kif21a;Ctdp1;Os9;Col5a2;Map3k21;R3hcc1;Map1b;Zrsr1;Ehmt2;Wnk4;Cct7;Plaat5;Tsen2;Tm9sf4;Anxa4;Col4a3;Eif3d;Flg;4930432K21Rik;Tbc1d4;Vcp;Styxl1;Arhgap45;Mdm1;Fhod3;Notch2
mmu-miR-877-5p	Prrc2a;Tnrc18;Slc36a3;Apom
mmu-miR-92a-1-5p	Crhbp;Kmt2b;Mn1;Lmntd2
mmu-miR-92b-5p	Ppp1r9b;Nfrkb;Elp2;Ldlrad2;Coq10a;Fdx1;Zadh2;Hoxb4;Vps35l;Maf;Adrb3;Adamts4;Bak1;Cul7;Mylk4;Foxi2;Fbrs;Lcmt2;1700014D04Rik;Nkpd1;Prpf4b;Cnn2;Pgr;Btbd2;Lgi3;Mthfd2;Schip1;Bend3;Sez6l;Nfatc4;Zfpm1;Dbp;Adam19;Frs3;Cyp2b10;Tlr1;Kmt2d;Gm49320;Twsg1;Ybx3;Sox7;Abca1;Adamts2;Sbf1;Tbkbp1;Iqschfp;Septin9;Sall4;Ncoa2;Atxn1l;Cyp2j12;Stk4;Dlk2;Chd7;Inhbe;Lonp1;Wnk1;Fbln1;Slc7a6os;Mlxipl;Xpo6;Lsm5;Msantd2;Mab2…
mmu-miR-93-3p	Sbf1;Sv2a
mmu-miR-93-5p	Megf11
mmu-miR-9769-3p	Zfp609;Phf12;Gm3139;AC125178.1;Efl1;Lamc1;Gm3286;Grin3a;Gm16513;Cgnl1;Lamb2;Eml1;AC123873.2;Ubxn11;Mmp24;Slc12a8;Adgrg1;Gm3286;Gm16367;Pkhd1;AC124606.1;Fam207a;Ces1g;Cntnap3;0610040J01Rik;Proz;AC165294.3;Fam171b;AC124606.2;D5Ertd577e;Uck2;Gm3183;Gm3106;Gpr180;Tnfsf10;Card14;Ddn;Grwd1;Tiam2;Alas2;AC164084.2;Chd7;Arhgef17;Vps13b;Tchp;Ptger3;Ric8a;Safb2;B4galt3;Gm16427;Vnn3;Gm7792;Pi4ka;E330014E10Rik
mmu-miR-98-5p	0610040J01Rik
mmu-miR-99a-3p	Maats1;Rbm19;Cpxm1
mmu-miR-99b-3p	Maats1;Hnrnpul1;Slco4c1
mmu-miR-99b-5p	P2rx5
unconservative_12_67797	Ttn;Zfp69;Nutm1;Commd9;Zfp872;Gm35315
unconservative_13_72940	Cdh3;Chrd;Shoc2;Ccr8;Ffar3;Nkx2-3
unconservative_16_85785	Kcna3;Ankrd11;Pex5;Arid5a;Mep1a;Robo1;Brms1
unconservative_17_91436	Apbb3;Kank1;Fbxw16
unconservative_1_6880	Fbxo3;Rlbp1;Sync;Lpin3;Nyap1;Dhx57;Rnf20;Prickle3;Fgf8;Lama4;Fgl2;Cirbp;Atp1a3;Cpt1c
unconservative_3_18827	Fbxw11;Abcf3;Lmod1;Akap8;D7Ertd443e;Coq10a;Muc5b;Tesk1;Ambra1;Sh3tc1;Hdac5;Slc12a4;Col5a1;Araf;Serpinf1;Spns3;Ubxn6;Qsox1;Thoc6;Adam9;Kcnd1;Plxnb1;Atp6v1fnb;Nell1;Klhdc7b;Zscan26;Pcdhb2;Pnma1;Phf21b;Trp53i11;Gpatch3;Cys1;Crb2;Shroom3;Zfp142;C2cd3;Dnah2;Gata4;Sorl1;Paox;Igf1r;Tcf25;Sh3pxd2b;Eif4g3;Rasip1;Cerk;Prkcb;Dlk1;Lrfn4
unconservative_5_28585	Gm47791;Kmt2e;Bcar1;Dph5;Tcof1;Mdfic;5830411N06Rik;Gm7544;A030005K14Rik;Tm4sf4;Nes;A030003K21Rik;Pkm;P3h4;Matr3;Krtap17-1;Gm10197;Pik3c2b;Pabpn1l;Shmt1;Gm47955;Epha2;Krt84;Gm47969;Gm6217;Cracr2b;Atrnl1;Grk6;Pgf;Mdfi;Sco2;Snhg4;Ripor3;Gak;Zfp574;Lingo1;Gm47959;Scamp4;Treml2
unconservative_6_34156	Fbxw18;9530053A07Rik;Fbxw14;Rtp4;Triobp;Prss44;Ssx2ip;Atp10b;A2m;Fbxw21;ETV3L;F5;Mast4;Setd1b;Fbxw22;Tmem41a;Fbxw28;Fcgbp;Kcnh4;Lgr4;Gpr174
unconservative_6_35227	Ccdc106;Atp8a2;Adgra2;Cdh3;Ccnk;Tex2;A26c3;Zmym3;Gng10;Tigd5;Txk;C530008M17Rik;Os9;Daam2;Atp2c2;Col11a2;Clasp1;Ubr5
unconservative_7_40062	Svep1;Brsk1;Col20a1;Trit1;Nom1;Myo5b;Hdac5;Ino80;Ercc5;Kremen2;Tafa2;Polk;Pwwp3a;Marf1;Grm1;Ush2a
