# Supplementary material for: Characterization of MicroRNA Cargo of Extracellular Vesicles Isolated From the Plasma of Schistosoma japonicum-Infected Mice
Source: Front Cell Infect Microbiol. 2022 Feb 28;12:803242. doi: 10.3389/fcimb.2022.803242 (PMC8918519; doi:10.3389/fcimb.2022.803242)
Supplement: Supplementary file 5 [file DataSheet_5.xlsx]

## Sheet: S. Data 5
A list of 167 differentially abundant miRNAs
miRNA name	uninfected-1	uninfected-2	uninfected-3	3dpi-1	3dpi-2	3dpi-3	14dpi-1	14dpi-2	14dpi-3	21dpi-1	21dpi-2	21dpi-3
mmu-let-7d-3p	400.179	462.737	420.952	366.657	502.816	331.952	386.541	467.633	426.136	266.319	266.274	361.911
mmu-let-7d-5p	1333.93	1292	1210.24	1545.27	1341.85	1504.69	1012.83	1580.55	1534.09	2133.19	2157.4	2491.81
mmu-let-7f-5p	74861.1	55963.7	55701.2	83457.9	59875.5	85598.8	52770.1	31161.6	34766.4	60449.2	40355.1	46945.8
mmu-let-7g-5p	1497.99	1180.51	1285.18	1622.89	1584.17	1487.73	936.994	676.631	845.96	988.809	754.118	1283.81
mmu-let-7i-5p	13860.6	11128.6	11960.5	13219.1	22299.6	12974	8912.45	6836.84	9731.69	12957.4	26398	21991
mmu-let-7j	13806.9	11061.4	11927	13164.9	22205.7	12941.3	8905.11	6813.33	9693.81	12912.5	26318.3	21876.1
mmu-miR-103-3p	821.824	445.938	751.017	953.922	849.133	825.035	340.058	749.78	451.389	1104.83	1092.31	1750.87
mmu-miR-106a-5p	95.0617	64.1418	100.454	80.685	66.6383	67.8442	29.3575	73.1493	129.419	44.826	69.9698	51.3523
mmu-miR-107-3p	821.824	445.938	751.017	953.922	849.133	825.035	340.058	749.78	451.389	1104.83	1092.31	1750.87
mmu-miR-10a-3p	4.59976	3.05437	3.18903	12.256	11.1064	1.2115	2.44646	18.2873	6.31313	23.7314	23.3233	22.0081
mmu-miR-10a-5p	1934.97	2130.42	2160.57	2629.92	3157.24	2939.11	1448.3	2058.63	1562.5	1745.58	1712.32	1687.29
mmu-miR-10b-3p	7.66627	13.7447	9.56709	16.3413	31.2998	9.69204	12.2323	10.4499	3.15657	23.7314	13.6052	48.9069
mmu-miR-10b-5p	1934.97	2130.42	2160.57	2631.97	3151.18	2937.9	1448.3	2053.4	1562.5	1745.58	1712.32	1679.95
mmu-miR-1198-5p	323.516	378.742	405.007	244.098	362.472	365.874	420.791	493.757	631.313	638.112	557.814	623.563
mmu-miR-122-5p	5809.5	8362.87	5695.61	10221.5	9774.62	2320.03	20596.7	58712.7	33093.4	28011	55760.1	38120.5
mmu-miR-1247-5p	1.53325	3.05437	0	1.02133	5.04835	2.42301	0	5.22495	0	13.1841	5.83081	34.2349
mmu-miR-125b-1-3p	49.0641	76.3593	71.7532	44.9385	43.4158	54.5177	102.751	125.399	50.5051	55.3733	42.7593	31.7895
mmu-miR-125b-2-3p	24.5321	19.8534	17.5397	17.3626	11.1064	18.1726	0	2.61247	15.7828	0	36.9285	9.78139
mmu-miR-125b-5p	15082.6	19306.7	22202	15476.2	25174.1	16044	20491.5	24768.9	22777.8	11981.7	15175.7	14936.2
mmu-miR-126a-3p	28487.8	24010.4	27770.1	24376.1	19464.4	16314.1	13732	13430.7	11780.3	15915.9	8816.19	11901.5
mmu-miR-126a-5p	3718.14	3990.54	4043.69	3887.18	3207.72	2494.49	2003.65	2053.4	1976.01	1750.85	1321.65	1303.37
mmu-miR-127-3p	312.784	317.655	213.665	248.183	746.147	304.088	102.751	122.786	151.515	63.2838	303.202	166.284
mmu-miR-128-3p	895.42	681.125	832.337	1098.95	2253.58	1062.49	398.773	681.856	751.263	464.081	1741.47	1190.88
mmu-miR-1306-5p	58.2636	87.0496	55.808	26.5546	44.4255	37.5566	129.662	65.3118	63.1313	97.5625	50.5337	48.9069
mmu-miR-130a-3p	33.7316	24.435	20.7287	36.7679	37.3578	21.8071	31.804	20.8998	12.6263	39.5524	56.3645	80.6964
mmu-miR-133a-3p	1214.34	1146.92	1741.21	1535.06	3579.28	2569.6	1450.75	2492.3	2241.16	572.191	1096.19	909.669
mmu-miR-133b-3p	456.909	436.775	735.071	512.707	1111.65	895.302	738.831	1149.49	855.429	300.598	489.788	435.272
mmu-miR-139-3p	177.857	230.605	200.909	136.858	296.843	164.765	151.68	167.198	202.02	334.877	483.957	398.591
mmu-miR-140-3p	3793.27	2084.61	4298.81	4005.65	2415.13	2185.55	1790.81	3607.83	2402.15	2014.53	2575.28	2435.57
mmu-miR-140-5p	233.054	128.284	251.933	157.285	82.793	133.265	146.788	107.111	75.7576	110.747	71.9134	44.0162
mmu-miR-141-3p	61.3301	50.3971	23.9177	72.5144	64.6189	50.8832	63.6079	62.6994	44.1919	42.1892	21.3796	46.4616
mmu-miR-142a-3p	12687.7	6647.84	7707.88	13158.8	11338.6	15175.3	6796.26	3030.47	4469.7	6180.72	3465.45	4193.77
mmu-miR-142a-5p	2491.54	1759.32	1849.64	3624.7	1812.36	2171.02	1318.64	2270.24	2155.93	1413.34	1663.73	1215.34
mmu-miR-143-3p	1264.93	766.647	900.901	2468.55	1909.29	1676.72	787.76	799.417	565.025	870.152	787.16	819.191
mmu-miR-143-5p	27.5986	33.5981	33.4848	25.5332	30.2901	12.115	14.6788	44.412	28.4091	5.27365	7.77442	14.6721
mmu-miR-146a-5p	1737.18	1346.98	1597.7	2069.21	1923.42	1715.49	1472.77	1703.33	1849.75	2541.9	2629.7	2638.53
mmu-miR-146b-5p	124.194	90.104	117.994	180.775	86.8317	123.573	134.555	240.348	230.429	152.936	174.924	144.275
mmu-miR-148b-3p	348.048	146.61	186.558	306.399	225.157	329.529	88.0725	96.6615	164.141	134.478	176.868	344.794
mmu-miR-150-3p	49.0641	56.5059	31.8903	10.2133	13.1257	18.1726	31.804	28.7372	63.1313	68.5574	69.9698	56.243
mmu-miR-150-5p	18986.3	18430.1	17842.6	12640	14372.7	13698.5	19434.7	27804.6	23263.9	13959.4	10841.4	12537.3
mmu-miR-152-3p	110.394	71.7778	102.049	160.349	113.083	123.573	53.8221	54.8619	37.8788	73.8311	73.857	97.8139
mmu-miR-15b-5p	1051.81	404.704	551.702	886.514	671.431	918.32	332.718	666.181	571.338	769.953	505.337	799.628
mmu-miR-17-3p	16.8658	6.10874	4.78354	25.5332	12.116	4.84602	7.33938	20.8998	6.31313	42.1892	33.0413	68.4697
mmu-miR-17-5p	113.461	73.3049	106.832	99.069	71.6866	78.7478	31.804	88.8241	148.359	47.4628	87.4622	66.0244
mmu-miR-181a-1-3p	52.1306	24.435	51.0245	46.9812	67.6479	64.2097	56.2686	62.6994	34.7222	13.1841	25.2669	14.6721
mmu-miR-181a-2-3p	68.9964	74.8321	84.5093	54.1305	100.967	81.1708	31.804	130.624	75.7576	47.4628	33.0413	29.3442
mmu-miR-181a-5p	740.561	555.896	618.672	502.494	704.75	653.001	393.88	504.207	413.51	440.35	553.927	718.932
mmu-miR-181b-5p	182.457	186.317	181.775	119.496	157.509	198.687	122.323	120.174	198.864	113.383	132.165	105.15
mmu-miR-181c-5p	7.66627	1.52719	1.59451	3.06399	4.03868	4.84602	0	0	0	5.27365	38.8721	9.78139
mmu-miR-181d-5p	180.924	178.681	176.991	116.432	138.325	195.052	139.448	120.174	192.551	100.199	132.165	88.0325
mmu-miR-182-5p	136.46	94.6855	137.128	150.135	123.18	117.516	190.824	70.5368	72.601	55.3733	89.4058	83.1418
mmu-miR-183-5p	208.522	120.648	266.284	194.053	173.663	130.842	271.557	219.448	183.081	163.483	54.4209	134.494
mmu-miR-184-3p	797.292	823.153	810.014	1661.7	1219.68	1682.78	3407.92	2635.99	3042.93	1352.69	2054.39	2073.65
mmu-miR-185-5p	125.727	94.6855	124.372	223.671	119.141	122.362	100.305	208.998	214.646	213.583	431.48	379.029
mmu-miR-186-5p	194.723	160.355	167.424	198.138	219.099	158.707	80.7332	169.811	123.106	65.9206	155.488	95.3685
mmu-miR-187-3p	6.13301	7.63593	7.97257	8.17064	25.2418	0	2.44646	10.4499	3.15657	13.1841	56.3645	44.0162
mmu-miR-187-5p	0	6.10874	9.56709	4.08532	0	3.63451	0	7.83742	0	0	38.8721	26.8988
mmu-miR-190a-5p	29.1318	12.2175	12.7561	28.5972	15.1451	24.2301	9.78584	2.61247	6.31313	0	1.9436	0
mmu-miR-191-3p	19.9323	19.8534	22.3232	16.3413	28.2708	26.6531	7.33938	2.61247	15.7828	36.9155	13.6052	17.1174
mmu-miR-192-5p	266.786	242.823	424.141	493.302	465.458	169.611	479.506	1408.12	972.222	833.237	1998.03	1831.56
mmu-miR-193a-5p	18.399	15.2719	27.1068	16.3413	23.2224	14.5381	22.0181	49.637	34.7222	50.0997	85.5186	90.4778
mmu-miR-193b-5p	1.53325	15.2719	3.18903	2.04266	12.116	3.63451	12.2323	10.4499	12.6263	7.91047	29.1541	41.5709
mmu-miR-1943-5p	19.9323	19.8534	20.7287	19.4053	12.116	14.5381	7.33938	33.9622	44.1919	58.0101	66.0825	19.5628
mmu-miR-195a-5p	84.3289	80.9409	81.3203	185.882	100.967	92.0743	92.9655	86.2116	37.8788	94.9257	62.1953	66.0244
mmu-miR-196a-5p	240.721	394.014	317.308	407.51	551.28	311.357	327.826	159.361	170.455	184.578	307.089	239.644
mmu-miR-196b-5p	240.721	392.487	315.714	407.51	551.28	311.357	325.379	159.361	170.455	184.578	307.089	239.644
mmu-miR-1981-5p	76.6627	128.284	106.832	79.6637	98.9477	113.881	127.216	143.686	176.768	213.583	287.653	202.964
mmu-miR-199a-3p	2496.14	2367.14	2717.05	2848.49	3887.23	2722.25	1959.61	1468.21	1594.07	1173.39	1541.28	1946.5
mmu-miR-199a-5p	42.9311	53.4515	90.8873	84.7703	120.151	59.3637	41.5898	80.9867	63.1313	34.2787	29.1541	66.0244
mmu-miR-199b-3p	2496.14	2367.14	2717.05	2848.49	3887.23	2722.25	1959.61	1468.21	1594.07	1173.39	1541.28	1946.5
mmu-miR-199b-5p	42.9311	53.4515	90.8873	84.7703	120.151	59.3637	41.5898	80.9867	63.1313	34.2787	29.1541	66.0244
mmu-miR-19a-3p	62.8634	64.1418	52.619	129.709	99.9574	70.2673	61.1615	67.9243	41.0354	39.5524	46.6465	51.3523
mmu-miR-19b-3p	62.8634	61.0874	52.619	130.73	99.9574	70.2673	61.1615	67.9243	41.0354	42.1892	46.6465	51.3523
mmu-miR-1a-3p	726.762	458.156	607.51	2075.34	1583.16	2237.65	677.669	909.141	637.626	464.081	726.908	650.462
mmu-miR-200b-3p	165.591	120.648	110.022	229.799	223.137	221.705	119.877	161.973	145.202	113.383	112.729	151.611
mmu-miR-200c-3p	587.236	445.938	503.867	495.345	490.7	597.272	978.584	773.292	735.48	421.892	507.281	591.774
mmu-miR-204-5p	286.718	265.73	302.958	208.351	221.118	209.59	225.074	287.372	293.561	195.125	217.684	200.518
mmu-miR-205-5p	446.177	461.21	591.565	618.926	729.992	523.37	1037.3	1206.96	1205.81	820.053	1111.74	985.475
mmu-miR-206-3p	5800.3	4277.65	6113.37	7351.53	9043.62	11583.2	7268.43	7283.58	6089.02	2723.84	4101.01	3880.76
mmu-miR-20a-5p	119.594	65.669	71.7532	124.602	67.6479	96.9204	24.4646	65.3118	41.0354	73.8311	52.4773	102.705
mmu-miR-20b-5p	4.59976	6.10874	11.1616	9.19196	10.0967	12.115	4.89292	7.83742	28.4091	15.8209	27.2105	17.1174
mmu-miR-211-5p	164.058	113.012	133.939	109.282	108.035	95.7089	48.9292	133.236	142.045	68.5574	62.1953	48.9069
mmu-miR-214-3p	104.261	71.7778	172.208	126.645	110.054	161.13	129.662	271.697	236.742	155.573	184.642	178.51
mmu-miR-215-3p	59.7969	27.4894	31.8903	55.1518	27.2611	24.2301	41.5898	83.5992	31.5657	7.91047	11.6616	0
mmu-miR-215-5p	108.861	76.3593	133.939	161.37	155.489	116.304	85.6261	104.499	104.167	126.568	71.9134	70.915
mmu-miR-219a-2-3p	12.266	15.2719	31.8903	4.08532	18.1741	13.3265	14.6788	26.1247	15.7828	7.91047	5.83081	9.78139
mmu-miR-21a-5p	1841.44	969.763	1224.59	2540.05	1877.99	2654.41	1174.3	1334.97	1240.53	1669.11	1679.27	2085.88
mmu-miR-221-3p	375.647	401.65	355.577	404.446	487.671	425.238	278.896	386.646	404.04	474.628	588.912	696.924
mmu-miR-223-3p	924.552	789.555	1044.41	1175.55	1248.96	748.71	914.976	903.916	1063.76	648.659	754.118	640.681
mmu-miR-224-5p	61.3301	61.0874	65.3751	32.6825	77.7446	31.4991	80.7332	47.0245	59.9747	65.9206	99.1238	105.15
mmu-miR-26b-5p	2618.8	1834.15	2224.35	2845.42	2180.89	2352.74	1651.36	1382	1275.25	1777.22	1352.75	1687.29
mmu-miR-27a-3p	863.222	607.82	856.254	944.73	496.758	703.884	599.383	475.47	555.556	548.46	371.228	601.555
mmu-miR-27a-5p	33.7316	30.5437	22.3232	14.2986	11.1064	13.3265	4.89292	10.4499	12.6263	31.6419	9.71802	39.1255
mmu-miR-27b-3p	889.287	632.255	880.172	981.498	517.961	734.172	604.275	483.308	577.652	566.917	382.89	611.337
mmu-miR-28a-3p	49.0641	21.3806	30.2958	54.1305	55.5319	55.7292	39.1433	57.4744	41.0354	68.5574	64.1389	66.0244
mmu-miR-29a-3p	3339.43	1356.14	2586.3	3516.44	3214.79	2723.46	2265.42	2902.46	2193.81	2895.23	4281.76	4421.19
mmu-miR-29b-3p	156.392	85.5224	186.558	130.73	119.141	84.8053	92.9655	128.011	129.419	145.025	213.796	217.636
mmu-miR-29c-3p	3363.96	1380.58	2638.92	3558.31	3256.19	2740.42	2277.65	2941.65	2212.75	2921.6	4351.73	4482.32
mmu-miR-300-3p	26.0653	10.6903	20.7287	9.19196	13.1257	15.7496	4.89292	0	3.15657	2.63682	0	0
mmu-miR-3057-5p	4.59976	6.10874	1.59451	5.10665	4.03868	6.05752	26.9111	13.0624	6.31313	0	13.6052	4.89069
mmu-miR-30a-3p	180.924	100.794	135.534	158.306	159.528	168.399	95.4119	73.1493	82.0707	81.7416	81.6314	88.0325
mmu-miR-30c-5p	608.702	586.44	757.395	656.715	655.276	399.796	293.575	491.145	438.763	334.877	309.033	222.527
mmu-miR-30e-3p	174.791	79.4137	119.589	138.901	134.286	158.707	95.4119	73.1493	78.9141	79.1047	79.6878	66.0244
mmu-miR-320-3p	663.899	765.12	786.096	631.182	668.402	665.116	799.992	1144.26	1325.76	1197.12	1234.19	1053.94
mmu-miR-322-3p	24.5321	58.0331	43.0519	39.8318	27.2611	35.1336	26.9111	28.7372	18.9394	7.91047	25.2669	7.33604
mmu-miR-322-5p	191.657	151.191	110.022	119.496	100.967	81.1708	92.9655	47.0245	59.9747	89.652	83.575	46.4616
mmu-miR-326-3p	73.5962	73.3049	116.4	87.8343	121.16	78.7478	31.804	78.3742	59.9747	26.3682	130.221	80.6964
mmu-miR-328-3p	1993.23	1889.13	2471.5	1557.53	1773.99	1581.01	2238.51	2795.35	3166.04	2072.54	3171.96	2325.52
mmu-miR-335-3p	30.6651	27.4894	30.2958	8.17064	14.1354	29.0761	2.44646	13.0624	18.9394	21.0946	21.3796	7.33604
mmu-miR-335-5p	87.3954	33.5981	41.4574	164.434	83.8027	87.2283	46.4827	33.9622	47.3485	31.6419	23.3233	12.2267
mmu-miR-338-3p	6.13301	10.6903	11.1616	11.2346	30.2901	18.1726	14.6788	5.22495	0	2.63682	3.88721	0
mmu-miR-339-3p	19.9323	25.9622	11.1616	23.4906	14.1354	15.7496	7.33938	13.0624	22.096	50.0997	27.2105	31.7895
mmu-miR-342-3p	5887.69	6182.05	6655.51	5364.02	5754.11	5045.92	6781.59	9619.13	8958.33	9434.56	9994.01	8634.52
mmu-miR-351-3p	16.8658	22.9078	25.5122	19.4053	18.1741	15.7496	19.5717	5.22495	31.5657	18.4578	3.88721	0
mmu-miR-351-5p	372.581	355.834	508.65	336.017	344.298	253.204	105.198	214.223	138.889	134.478	229.345	107.595
mmu-miR-361-3p	101.195	61.0874	146.695	114.389	155.489	122.362	78.2867	120.174	56.8182	94.9257	85.5186	88.0325
mmu-miR-365-3p	42.9311	19.8534	73.3477	93.9623	83.8027	44.8257	36.6969	75.7617	116.793	36.9155	60.2517	26.8988
mmu-miR-369-5p	24.5321	7.63593	22.3232	26.5546	20.1934	38.7681	0	5.22495	25.2525	5.27365	5.83081	9.78139
mmu-miR-375-3p	121.127	140.501	172.208	75.5784	134.286	82.3823	234.86	216.835	230.429	131.841	237.12	303.223
mmu-miR-378a-3p	323.516	148.137	216.854	404.446	610.851	735.383	251.985	579.969	363.005	432.439	656.938	902.333
mmu-miR-378b	52.1306	13.7447	49.43	85.7917	91.88	123.573	41.5898	109.724	53.6616	79.1047	196.304	202.964
mmu-miR-378c	320.45	148.137	215.26	402.404	608.831	732.96	251.985	569.519	363.005	432.439	653.051	894.997
mmu-miR-378d	295.918	138.974	207.287	387.084	575.512	680.865	232.414	530.332	331.439	348.061	600.574	843.645
mmu-miR-379-5p	96.595	58.0331	51.0245	101.112	108.035	130.842	12.2323	20.8998	28.4091	36.9155	29.1541	34.2349
mmu-miR-381-3p	29.1318	18.3262	23.9177	11.2346	30.2901	19.3841	19.5717	5.22495	6.31313	13.1841	0	7.33604
mmu-miR-382-5p	219.255	251.986	215.26	138.901	264.534	119.939	132.109	143.686	186.237	65.9206	122.447	83.1418
mmu-miR-3970	88.9287	87.0496	103.643	101.112	130.248	87.2283	107.644	94.049	164.141	152.936	258.499	161.393
mmu-miR-409-3p	41.3978	18.3262	22.3232	21.4479	26.2514	24.2301	7.33938	2.61247	18.9394	5.27365	1.9436	2.44535
mmu-miR-411-5p	64.3966	38.1797	36.6738	39.8318	59.5706	70.2673	14.6788	28.7372	9.4697	15.8209	5.83081	26.8988
mmu-miR-423-3p	194.723	142.028	148.29	122.56	216.07	157.496	110.091	206.385	331.439	208.309	285.71	322.786
mmu-miR-423-5p	1841.44	2599.27	2425.26	1622.89	1582.15	2070.46	3765.1	3717.55	4381.31	4092.35	4081.57	3367.24
mmu-miR-431-5p	32.1983	39.7068	43.0519	16.3413	30.2901	27.8646	4.89292	28.7372	22.096	18.4578	5.83081	2.44535
mmu-miR-434-3p	145.659	126.756	218.449	110.304	177.702	123.573	88.0725	159.361	101.01	39.5524	48.5901	24.4535
mmu-miR-434-5p	62.8634	36.6525	65.3751	44.9385	81.7833	54.5177	41.5898	47.0245	31.5657	15.8209	11.6616	9.78139
mmu-miR-455-3p	26.0653	18.3262	17.5397	26.5546	30.2901	12.115	24.4646	26.1247	22.096	7.91047	7.77442	0
mmu-miR-455-5p	26.0653	9.16312	19.1342	15.3199	11.1064	4.84602	12.2323	7.83742	0	0	5.83081	0
mmu-miR-466i-3p	73.5962	36.6525	54.2135	83.749	65.6286	100.555	34.2504	94.049	110.48	118.657	139.94	95.3685
mmu-miR-466m-3p	64.3966	51.9243	51.0245	85.7917	64.6189	111.458	31.804	88.8241	126.263	100.199	165.206	73.3604
mmu-miR-466q	26.0653	9.16312	25.5122	45.9598	23.2224	37.5566	19.5717	31.3497	34.7222	63.2838	58.3081	29.3442
mmu-miR-467h	30.6651	24.435	19.1342	31.6612	14.1354	20.5956	2.44646	2.61247	12.6263	7.91047	13.6052	4.89069
mmu-miR-483-3p	16.8658	7.63593	6.37806	15.3199	23.2224	18.1726	2.44646	18.2873	15.7828	7.91047	0	4.89069
mmu-miR-484	168.658	248.931	261.5	118.474	158.518	164.765	203.056	384.034	388.258	295.324	344.018	352.13
mmu-miR-486a-3p	156.392	216.86	220.043	174.647	168.615	203.533	411.005	441.508	583.965	369.155	270.161	391.255
mmu-miR-486a-5p	16835.1	25612.4	20153.1	15526.3	15833.7	21580.5	26654.2	40913.9	51786.6	29316.2	25663.4	24834.9
mmu-miR-486b-3p	27.5986	27.4894	27.1068	35.7465	39.3772	23.0186	61.1615	62.6994	85.2273	58.0101	77.7442	110.041
mmu-miR-486b-5p	16821.3	25607.9	20133.9	15522.2	15824.6	21573.3	26634.6	40895.7	51767.7	29308.3	25653.6	24834.9
mmu-miR-497a-5p	47.5308	9.16312	15.9451	24.5119	30.2901	18.1726	0	13.0624	9.4697	5.27365	15.5488	56.243
mmu-miR-503-3p	133.393	131.338	161.046	78.6424	91.88	65.4212	92.9655	52.2495	44.1919	65.9206	44.7029	22.0081
mmu-miR-505-5p	68.9964	29.0165	15.9451	14.2986	33.3191	37.5566	41.5898	31.3497	47.3485	60.647	64.1389	41.5709
mmu-miR-541-5p	214.655	203.116	189.747	129.709	152.46	236.243	107.644	125.399	104.167	81.7416	33.0413	46.4616
mmu-miR-542-5p	38.3313	22.9078	38.2684	31.6612	27.2611	25.4416	17.1252	15.6748	15.7828	36.9155	21.3796	7.33604
mmu-miR-574-3p	1274.13	1304.22	1940.52	1032.56	1006.64	772.94	1257.48	1742.52	1972.85	1181.3	1321.65	1227.56
mmu-miR-669c-5p	260.653	273.366	245.555	241.034	197.895	187.783	132.109	180.261	208.333	131.841	196.304	102.705
mmu-miR-671-3p	39.8646	15.2719	46.2409	22.4692	48.4642	21.8071	46.4827	49.637	78.9141	31.6419	33.0413	41.5709
mmu-miR-671-5p	27.5986	36.6525	31.8903	34.7252	66.6383	53.3062	61.1615	49.637	41.0354	100.199	77.7442	92.9232
mmu-miR-672-5p	62.8634	90.104	68.5641	63.3224	38.3675	26.6531	70.9473	49.637	85.2273	39.5524	52.4773	73.3604
mmu-miR-674-5p	101.195	88.5768	73.3477	101.112	193.857	92.0743	53.8221	122.786	66.2879	100.199	169.094	190.737
mmu-miR-744-5p	412.445	464.265	548.513	436.108	412.955	408.277	579.811	950.94	1174.24	804.232	1117.57	1019.71
mmu-miR-7a-5p	124.194	103.849	143.506	171.583	319.056	122.362	85.6261	141.074	75.7576	160.846	219.627	288.551
mmu-miR-7b-5p	122.66	102.321	140.317	168.519	303.911	119.939	85.6261	141.074	75.7576	160.846	209.909	288.551
mmu-miR-8114	12.266	30.5437	25.5122	28.5972	38.3675	31.4991	36.6969	83.5992	44.1919	39.5524	23.3233	26.8988
mmu-miR-872-5p	70.5296	65.669	81.3203	64.3438	57.5512	84.8053	75.8402	62.6994	94.697	50.0997	23.3233	44.0162
mmu-miR-874-3p	30.6651	16.799	12.7561	9.19196	7.06769	16.9611	34.2504	28.7372	3.15657	42.1892	21.3796	58.6883
mmu-miR-9-5p	6.13301	9.16312	9.56709	4.08532	10.0967	3.63451	9.78584	0	15.7828	23.7314	15.5488	12.2267
mmu-miR-92a-3p	3713.54	5025.97	4722.95	3440.86	3680.25	4707.91	5254.99	9339.59	9839.02	6080.52	5964.92	5817.48
mmu-miR-92b-3p	64.3966	62.6146	111.616	55.1518	63.6092	55.7292	102.751	156.748	167.298	65.9206	101.067	176.065
mmu-miR-98-5p	266.786	157.3	153.073	264.524	148.422	220.494	183.484	73.1493	107.323	126.568	93.293	124.713
