# Supplementary material for: Characterization of MicroRNA Cargo of Extracellular Vesicles Isolated From the Plasma of Schistosoma japonicum-Infected Mice
Source: Front Cell Infect Microbiol. 2022 Feb 28;12:803242. doi: 10.3389/fcimb.2022.803242 (PMC8918519; doi:10.3389/fcimb.2022.803242)
Supplement: Supplementary file 6 [file DataSheet_6.xlsx]

## Sheet: S. Data 6
Decreased miRNA selected for KEGG pathway analysis
		miRNA expression (TPM)
miRNA name	cluster	uninfected	3dpi	14dpi	21dpi
mmu-miR-126a-3p	7	26756.1	20051.5	12981	12211.2
mmu-miR-126a-5p	7	3917.46	3196.46	2011.02	1458.62
mmu-miR-140-3p	7	3392.23	2868.78	2600.26	2341.79
mmu-miR-30c-5p	7	650.845	570.596	407.828	288.812
mmu-miR-27a-3p	7	775.765	715.124	543.469	507.081
mmu-miR-351-5p	7	412.355	311.173	152.77	157.14
mmu-miR-382-5p	7	228.833	174.458	154.011	90.5032
mmu-miR-434-3p	7	163.621	137.193	116.148	37.532
mmu-miR-503-3p	7	141.926	78.6479	63.1356	44.2105
mmu-miR-322-5p	7	150.957	100.544	66.6549	73.2295
mmu-miR-140-5p	7	204.424	124.448	109.886	75.5587
mmu-miR-181b-5p	7	183.516	158.564	147.12	116.899
mmu-miR-541-5p	7	202.506	172.804	112.403	53.7481
mmu-miR-669c-5p	7	259.858	208.904	173.568	143.617
mmu-miR-27b-3p	7	800.571	744.543	555.078	520.381
mmu-miR-142a-3p	3	9014.47	13224.2	4765.48	4613.31
mmu-miR-181a-5p	3	638.376	620.082	437.199	571.07
mmu-miR-211-5p	2	137.003	104.342	108.07	59.8866
mmu-miR-181d-5p	2	178.865	149.936	150.724	106.799
mmu-miR-204-5p	2	285.136	213.02	268.669	204.442
								S.

## Sheet: increased miRNAs
Increased miRNA selected for KEGG pathway analysis
		miRNA expression (TPM)
miRNA name	cluster	uninfected	3dpi	14dpi	21dpi
mmu-miR-103-3p	8	672.926	876.03	513.742	1316
mmu-let-7d-5p	8	1278.72	1463.94	1375.82	2260.8
mmu-miR-29a-3p	8	2427.29	3151.56	2453.9	3866.06
mmu-miR-378b	8	38.4351	100.415	68.3251	159.458
mmu-miR-3970	8	93.2073	106.196	121.945	190.943
mmu-miR-466i-3p	8	54.8207	83.3108	79.5931	117.988
mmu-miR-146a-5p	8	1560.62	1902.71	1675.28	2603.37
mmu-miR-185-5p	8	114.928	155.058	174.65	341.364
mmu-miR-221-3p	8	377.625	439.118	356.528	586.821
mmu-miR-378a-3p	5	229.503	583.56	398.32	663.903
mmu-let-7i-5p	5	12316.6	16164.2	8493.66	20448.8
mmu-let-7j	5	12265.1	16104	8470.75	20369
mmu-miR-378d	5	214.06	547.821	364.728	597.426
mmu-miR-21a-5p	5	1345.26	2357.48	1249.93	1811.42
mmu-miR-184-3p	4	810.153	1521.39	3028.94	1826.91
mmu-miR-205-5p	4	499.651	624.096	1150.02	972.423
mmu-miR-146b-5p	4	110.764	130.393	201.777	157.379
mmu-miR-214-3p	4	116.082	132.61	212.701	172.908
mmu-miR-1a-3p	3	597.476	1965.38	741.479	613.817
mmu-miR-423-5p	1	2288.66	1758.5	3954.65	3847.05
mmu-miR-122-5p	1	6622.66	7438.71	37467.6	40630.5
mmu-miR-192-5p	1	311.25	376.124	953.284	1554.28
mmu-miR-342-3p	1	6241.75	5388.02	8453.02	9354.36
mmu-miR-1198-5p	1	369.088	324.148	515.287	606.496
mmu-miR-320-3p	1	738.372	654.9	1090	1161.75
mmu-miR-375-3p	1	144.612	97.4156	227.375	224.061
mmu-miR-484	1	226.363	147.252	325.116	330.491
mmu-miR-744-5p	1	475.074	419.113	901.665	980.505
