# Supplementary material for: Characterization of MicroRNA Cargo of Extracellular Vesicles Isolated From the Plasma of Schistosoma japonicum-Infected Mice
Source: Front Cell Infect Microbiol. 2022 Feb 28;12:803242. doi: 10.3389/fcimb.2022.803242 (PMC8918519; doi:10.3389/fcimb.2022.803242)
Supplement: Supplementary file 7 [file DataSheet_7.xlsx]

## Sheet: S. Data 7
Increased miRNA target genes associated with the immune system
Gene ID	Gene Symbol	Type	KEGG Pathway Term	KEGG Pathway Term Level1	KEGG Pathway Term Level2
108101	'Fermt3'	mRNA	04611///Platelet activation	Organismal Systems	Immune system
109676	'Ank2'	mRNA	04624///Toll and Imd signaling pathway+++05205///Proteoglycans in cancer	Organismal Systems+++Human Diseases	Immune system+++Cancer: overview
109700	'Itga1'	mRNA	04151///PI3K-Akt signaling pathway+++04510///Focal adhesion+++04512///ECM-receptor interaction+++04640///Hematopoietic cell lineage+++04810///Regulation of actin cytoskeleton+++05165///Human papillomavirus infection+++05410///Hypertrophic cardiomyopathy (HCM)+++05412///Arrhythmogenic right ventricular cardiomyopathy (ARVC)+++05414///Dilated cardiomyopathy (DCM)	Environmental Information Processing+++Cellular Processes+++Organismal Systems+++Human Diseases	Signal transduction+++Cellular community - eukaryotes+++Signaling molecules and interaction+++Immune system+++Cell motility+++Infectious disease: viral+++Cardiovascular disease
110157	'Raf1'	mRNA	01521///EGFR tyrosine kinase inhibitor resistance+++01522///Endocrine resistance+++04010///MAPK signaling pathway+++04012///ErbB signaling pathway+++04014///Ras signaling pathway+++04015///Rap1 signaling pathway+++04022///cGMP-PKG signaling pathway+++04024///cAMP signaling pathway+++04062///Chemokine signaling pathway+++04068///FoxO signaling pathway+++04071///Sphingolipid signaling pathway+++040…	Human Diseases+++Environmental Information Processing+++Organismal Systems+++Cellular Processes	Drug resistance: antineoplastic+++Signal transduction+++Immune system+++Transport and catabolism+++Cell growth and death+++Circulatory system+++Development and regeneration+++Cellular community - eukaryotes+++Nervous system+++Cell motility+++Endocrine system+++Substance dependence+++Infectious disease: bacterial+++Infectious disease: viral+++Cancer: overview+++Cancer: specific types
110809	'Srsf1'	mRNA	03040///Spliceosome+++04657///IL-17 signaling pathway+++05168///Herpes simplex virus 1 infection	Genetic Information Processing+++Organismal Systems+++Human Diseases	Transcription+++Immune system+++Infectious disease: viral
11513	'Adcy7'	mRNA	00230///Purine metabolism+++01522///Endocrine resistance+++04015///Rap1 signaling pathway+++04020///Calcium signaling pathway+++04022///cGMP-PKG signaling pathway+++04024///cAMP signaling pathway+++04062///Chemokine signaling pathway+++04072///Phospholipase D signaling pathway+++04114///Oocyte meiosis+++04211///Longevity regulating pathway+++04213///Longevity regulating pathway - multiple species…	Metabolism+++Human Diseases+++Environmental Information Processing+++Organismal Systems+++Cellular Processes	Nucleotide metabolism+++Drug resistance: antineoplastic+++Signal transduction+++Immune system+++Cell growth and death+++Aging+++Circulatory system+++Cellular community - eukaryotes+++Environmental adaptation+++Nervous system+++Sensory system+++Endocrine system+++Endocrine and metabolic disease+++Digestive system+++Substance dependence+++Infectious disease: viral+++Cancer: overview+++Cardiovascula…
11651	'Akt1'	mRNA	01521///EGFR tyrosine kinase inhibitor resistance+++01522///Endocrine resistance+++01524///Platinum drug resistance+++04010///MAPK signaling pathway+++04012///ErbB signaling pathway+++04014///Ras signaling pathway+++04015///Rap1 signaling pathway+++04022///cGMP-PKG signaling pathway+++04024///cAMP signaling pathway+++04062///Chemokine signaling pathway+++04066///HIF-1 signaling pathway+++04068///…	Human Diseases+++Environmental Information Processing+++Organismal Systems+++Cellular Processes	Drug resistance: antineoplastic+++Signal transduction+++Immune system+++Transport and catabolism+++Cell growth and death+++Aging+++Circulatory system+++Development and regeneration+++Cellular community - eukaryotes+++Nervous system+++Endocrine system+++Endocrine and metabolic disease+++Digestive system+++Infectious disease: bacterial+++Infectious disease: parasitic+++Infectious disease: viral+++C…
11733	'Ank1'	mRNA	04624///Toll and Imd signaling pathway+++05205///Proteoglycans in cancer	Organismal Systems+++Human Diseases	Immune system+++Cancer: overview
11836	'Araf'	mRNA	01521///EGFR tyrosine kinase inhibitor resistance+++01522///Endocrine resistance+++04010///MAPK signaling pathway+++04012///ErbB signaling pathway+++04068///FoxO signaling pathway+++04270///Vascular smooth muscle contraction+++04650///Natural killer cell mediated cytotoxicity+++04720///Long-term potentiation+++04726///Serotonergic synapse+++04730///Long-term depression+++04810///Regulation of act…	Human Diseases+++Environmental Information Processing+++Organismal Systems+++Cellular Processes	Drug resistance: antineoplastic+++Signal transduction+++Circulatory system+++Immune system+++Nervous system+++Cell motility+++Endocrine system+++Substance dependence+++Infectious disease: viral+++Cancer: overview+++Cancer: specific types
12234	'Btrc'	mRNA	04114///Oocyte meiosis+++04120///Ubiquitin mediated proteolysis+++04218///Cellular senescence+++04310///Wnt signaling pathway+++04340///Hedgehog signaling pathway+++04341///Hedgehog signaling pathway - fly+++04390///Hippo signaling pathway+++04624///Toll and Imd signaling pathway+++04710///Circadian rhythm+++05131///Shigellosis+++05170///Human immunodeficiency virus 1 infection	Cellular Processes+++Genetic Information Processing+++Environmental Information Processing+++Organismal Systems+++Human Diseases	Cell growth and death+++Folding, sorting and degradation+++Signal transduction+++Immune system+++Environmental adaptation+++Infectious disease: bacterial+++Infectious disease: viral
12505	'Cd44'	mRNA	04512///ECM-receptor interaction+++04640///Hematopoietic cell lineage+++05131///Shigellosis+++05169///Epstein-Barr virus infection+++05205///Proteoglycans in cancer+++05206///MicroRNAs in cancer	Environmental Information Processing+++Organismal Systems+++Human Diseases	Signaling molecules and interaction+++Immune system+++Infectious disease: bacterial+++Infectious disease: viral+++Cancer: overview
12518	'Cd79a'	mRNA	04662///B cell receptor signaling pathway+++05340///Primary immunodeficiency	Organismal Systems+++Human Diseases	Immune system+++Immune disease
12519	'Cd80'	mRNA	04514///Cell adhesion molecules (CAMs)+++04620///Toll-like receptor signaling pathway+++04672///Intestinal immune network for IgA production+++04940///Type I diabetes mellitus+++05320///Autoimmune thyroid disease+++05322///Systemic lupus erythematosus+++05323///Rheumatoid arthritis+++05330///Allograft rejection+++05332///Graft-versus-host disease+++05416///Viral myocarditis	Environmental Information Processing+++Organismal Systems+++Human Diseases	Signaling molecules and interaction+++Immune system+++Endocrine and metabolic disease+++Immune disease+++Cardiovascular disease
12739	'Cldn3'	mRNA	04514///Cell adhesion molecules (CAMs)+++04530///Tight junction+++04670///Leukocyte transendothelial migration+++05130///Pathogenic Escherichia coli infection+++05160///Hepatitis C	Environmental Information Processing+++Cellular Processes+++Organismal Systems+++Human Diseases	Signaling molecules and interaction+++Cellular community - eukaryotes+++Immune system+++Infectious disease: bacterial+++Infectious disease: viral
12767	'Cxcr4'	mRNA	04020///Calcium signaling pathway+++04060///Cytokine-cytokine receptor interaction+++04061///Viral protein interaction with cytokine and cytokine receptor+++04062///Chemokine signaling pathway+++04144///Endocytosis+++04360///Axon guidance+++04670///Leukocyte transendothelial migration+++04672///Intestinal immune network for IgA production+++04810///Regulation of actin cytoskeleton+++05163///Human…	Environmental Information Processing+++Organismal Systems+++Cellular Processes+++Human Diseases	Signal transduction+++Signaling molecules and interaction+++Immune system+++Transport and catabolism+++Development and regeneration+++Cell motility+++Infectious disease: viral+++Cancer: overview
12775	'Ccr7'	mRNA	04060///Cytokine-cytokine receptor interaction+++04061///Viral protein interaction with cytokine and cytokine receptor+++04062///Chemokine signaling pathway	Environmental Information Processing+++Organismal Systems	Signaling molecules and interaction+++Immune system
12912	'Creb1'	mRNA	04022///cGMP-PKG signaling pathway+++04024///cAMP signaling pathway+++04151///PI3K-Akt signaling pathway+++04152///AMPK signaling pathway+++04211///Longevity regulating pathway+++04261///Adrenergic signaling in cardiomyocytes+++04380///Osteoclast differentiation+++04612///Antigen processing and presentation+++04668///TNF signaling pathway+++04710///Circadian rhythm+++04713///Circadian entrainment…	Environmental Information Processing+++Organismal Systems+++Human Diseases	Signal transduction+++Aging+++Circulatory system+++Development and regeneration+++Immune system+++Environmental adaptation+++Nervous system+++Endocrine system+++Endocrine and metabolic disease+++Excretory system+++Neurodegenerative disease+++Substance dependence+++Infectious disease: bacterial+++Infectious disease: viral+++Cancer: overview+++Cancer: specific types
12978	'Csf1r'	mRNA	04010///MAPK signaling pathway+++04014///Ras signaling pathway+++04015///Rap1 signaling pathway+++04060///Cytokine-cytokine receptor interaction+++04061///Viral protein interaction with cytokine and cytokine receptor+++04151///PI3K-Akt signaling pathway+++04380///Osteoclast differentiation+++04640///Hematopoietic cell lineage+++05200///Pathways in cancer+++05202///Transcriptional misregulation in…	Environmental Information Processing+++Organismal Systems+++Human Diseases	Signal transduction+++Signaling molecules and interaction+++Development and regeneration+++Immune system+++Cancer: overview+++Cancer: specific types
13196	'Asap1'	mRNA	04144///Endocytosis+++04666///Fc gamma R-mediated phagocytosis	Cellular Processes+++Organismal Systems	Transport and catabolism+++Immune system
14064	'F2rl2'	mRNA	04080///Neuroactive ligand-receptor interaction+++04610///Complement and coagulation cascades	Environmental Information Processing+++Organismal Systems	Signaling molecules and interaction+++Immune system
14102	'Fas'	mRNA	01524///Platinum drug resistance+++04010///MAPK signaling pathway+++04060///Cytokine-cytokine receptor interaction+++04115///p53 signaling pathway+++04210///Apoptosis+++04217///Necroptosis+++04650///Natural killer cell mediated cytotoxicity+++04668///TNF signaling pathway+++04932///Non-alcoholic fatty liver disease (NAFLD)+++04940///Type I diabetes mellitus+++05010///Alzheimer disease+++05130///P…	Human Diseases+++Environmental Information Processing+++Cellular Processes+++Organismal Systems	Drug resistance: antineoplastic+++Signal transduction+++Signaling molecules and interaction+++Cell growth and death+++Immune system+++Endocrine and metabolic disease+++Neurodegenerative disease+++Infectious disease: bacterial+++Infectious disease: parasitic+++Infectious disease: viral+++Cancer: overview+++Immune disease
14130	'Fcgr2b'	mRNA	04145///Phagosome+++04380///Osteoclast differentiation+++04662///B cell receptor signaling pathway+++04666///Fc gamma R-mediated phagocytosis+++05150///Staphylococcus aureus infection+++05152///Tuberculosis+++05162///Measles	Cellular Processes+++Organismal Systems+++Human Diseases	Transport and catabolism+++Development and regeneration+++Immune system+++Infectious disease: bacterial+++Infectious disease: viral
14389	'Gab2'	mRNA	04014///Ras signaling pathway+++04071///Sphingolipid signaling pathway+++04072///Phospholipase D signaling pathway+++04380///Osteoclast differentiation+++04664///Fc epsilon RI signaling pathway+++04666///Fc gamma R-mediated phagocytosis+++05220///Chronic myeloid leukemia	Environmental Information Processing+++Organismal Systems+++Human Diseases	Signal transduction+++Development and regeneration+++Immune system+++Cancer: specific types
14724	'Gp1bb'	mRNA	04512///ECM-receptor interaction+++04611///Platelet activation+++04640///Hematopoietic cell lineage	Environmental Information Processing+++Organismal Systems	Signaling molecules and interaction+++Immune system
14784	'Grb2'	mRNA	01521///EGFR tyrosine kinase inhibitor resistance+++01522///Endocrine resistance+++04010///MAPK signaling pathway+++04012///ErbB signaling pathway+++04013///MAPK signaling pathway - fly+++04014///Ras signaling pathway+++04062///Chemokine signaling pathway+++04068///FoxO signaling pathway+++04072///Phospholipase D signaling pathway+++04150///mTOR signaling pathway+++04151///PI3K-Akt signaling path…	Human Diseases+++Environmental Information Processing+++Organismal Systems+++Cellular Processes	Drug resistance: antineoplastic+++Signal transduction+++Immune system+++Development and regeneration+++Cellular community - eukaryotes+++Environmental adaptation+++Nervous system+++Endocrine system+++Substance dependence+++Infectious disease: viral+++Cancer: overview+++Cancer: specific types
15251	'Hif1a'	mRNA	04066///HIF-1 signaling pathway+++04137///Mitophagy - animal+++04140///Autophagy - animal+++04212///Longevity regulating pathway - worm+++04361///Axon regeneration+++04659///Th17 cell differentiation+++04919///Thyroid hormone signaling pathway+++05167///Kaposi sarcoma-associated herpesvirus infection+++05200///Pathways in cancer+++05205///Proteoglycans in cancer+++05211///Renal cell carcinoma+++0…	Environmental Information Processing+++Cellular Processes+++Organismal Systems+++Human Diseases	Signal transduction+++Transport and catabolism+++Aging+++Development and regeneration+++Immune system+++Endocrine system+++Infectious disease: viral+++Cancer: overview+++Cancer: specific types
15976	'Ifnar2'	mRNA	04060///Cytokine-cytokine receptor interaction+++04151///PI3K-Akt signaling pathway+++04217///Necroptosis+++04380///Osteoclast differentiation+++04620///Toll-like receptor signaling pathway+++04621///NOD-like receptor signaling pathway+++04630///Jak-STAT signaling pathway+++04650///Natural killer cell mediated cytotoxicity+++05160///Hepatitis C+++05162///Measles+++05164///Influenza A+++05165///Hu…	Environmental Information Processing+++Cellular Processes+++Organismal Systems+++Human Diseases	Signaling molecules and interaction+++Signal transduction+++Cell growth and death+++Development and regeneration+++Immune system+++Infectious disease: viral+++Cancer: overview
16150	'Ikbkb'	mRNA	01523///Antifolate resistance+++04010///MAPK signaling pathway+++04014///Ras signaling pathway+++04062///Chemokine signaling pathway+++04064///NF-kappa B signaling pathway+++04068///FoxO signaling pathway+++04150///mTOR signaling pathway+++04151///PI3K-Akt signaling pathway+++04210///Apoptosis+++04380///Osteoclast differentiation+++04620///Toll-like receptor signaling pathway+++04621///NOD-like r…	Human Diseases+++Environmental Information Processing+++Organismal Systems+++Cellular Processes	Drug resistance: antineoplastic+++Signal transduction+++Immune system+++Cell growth and death+++Development and regeneration+++Nervous system+++Endocrine system+++Endocrine and metabolic disease+++Infectious disease: bacterial+++Infectious disease: parasitic+++Infectious disease: viral+++Cancer: overview+++Cancer: specific types+++Cardiovascular disease
16151	'Ikbkg'	mRNA	01523///Antifolate resistance+++04010///MAPK signaling pathway+++04014///Ras signaling pathway+++04062///Chemokine signaling pathway+++04064///NF-kappa B signaling pathway+++04151///PI3K-Akt signaling pathway+++04210///Apoptosis+++04380///Osteoclast differentiation+++04620///Toll-like receptor signaling pathway+++04621///NOD-like receptor signaling pathway+++04622///RIG-I-like receptor signaling …	Human Diseases+++Environmental Information Processing+++Organismal Systems+++Cellular Processes	Drug resistance: antineoplastic+++Signal transduction+++Immune system+++Cell growth and death+++Development and regeneration+++Endocrine system+++Infectious disease: bacterial+++Infectious disease: parasitic+++Infectious disease: viral+++Cancer: overview+++Cancer: specific types+++Immune disease+++Cardiovascular disease
16159	'Il12a'	mRNA	04060///Cytokine-cytokine receptor interaction+++04620///Toll-like receptor signaling pathway+++04622///RIG-I-like receptor signaling pathway+++04625///C-type lectin receptor signaling pathway+++04630///Jak-STAT signaling pathway+++04658///Th1 and Th2 cell differentiation+++04940///Type I diabetes mellitus+++05133///Pertussis+++05134///Legionellosis+++05140///Leishmaniasis+++05142///Chagas diseas…	Environmental Information Processing+++Organismal Systems+++Human Diseases	Signaling molecules and interaction+++Immune system+++Signal transduction+++Endocrine and metabolic disease+++Infectious disease: bacterial+++Infectious disease: parasitic+++Infectious disease: viral+++Cancer: overview+++Immune disease
16163	'Il13'	mRNA	04060///Cytokine-cytokine receptor interaction+++04630///Jak-STAT signaling pathway+++04657///IL-17 signaling pathway+++04658///Th1 and Th2 cell differentiation+++04664///Fc epsilon RI signaling pathway+++05200///Pathways in cancer+++05310///Asthma+++05321///Inflammatory bowel disease (IBD)	Environmental Information Processing+++Organismal Systems+++Human Diseases	Signaling molecules and interaction+++Signal transduction+++Immune system+++Cancer: overview+++Immune disease
16169	'Il15ra'	mRNA	04060///Cytokine-cytokine receptor interaction+++04630///Jak-STAT signaling pathway+++04672///Intestinal immune network for IgA production+++05166///Human T-cell leukemia virus 1 infection+++05200///Pathways in cancer	Environmental Information Processing+++Organismal Systems+++Human Diseases	Signaling molecules and interaction+++Signal transduction+++Immune system+++Infectious disease: viral+++Cancer: overview
16175	'Il1a'	mRNA	04010///MAPK signaling pathway+++04060///Cytokine-cytokine receptor interaction+++04217///Necroptosis+++04218///Cellular senescence+++04380///Osteoclast differentiation+++04640///Hematopoietic cell lineage+++04932///Non-alcoholic fatty liver disease (NAFLD)+++04933///AGE-RAGE signaling pathway in diabetic complications+++04940///Type I diabetes mellitus+++05020///Prion diseases+++05132///Salmonel…	Environmental Information Processing+++Cellular Processes+++Organismal Systems+++Human Diseases	Signal transduction+++Signaling molecules and interaction+++Cell growth and death+++Development and regeneration+++Immune system+++Endocrine and metabolic disease+++Neurodegenerative disease+++Infectious disease: bacterial+++Infectious disease: parasitic+++Infectious disease: viral+++Immune disease+++Cardiovascular disease
16179	'Irak1'	mRNA	04010///MAPK signaling pathway+++04064///NF-kappa B signaling pathway+++04620///Toll-like receptor signaling pathway+++04624///Toll and Imd signaling pathway+++04722///Neurotrophin signaling pathway+++05130///Pathogenic Escherichia coli infection+++05133///Pertussis+++05135///Yersinia infection+++05140///Leishmaniasis+++05142///Chagas disease (American trypanosomiasis)+++05145///Toxoplasmosis+++0…	Environmental Information Processing+++Organismal Systems+++Human Diseases	Signal transduction+++Immune system+++Nervous system+++Infectious disease: bacterial+++Infectious disease: parasitic+++Infectious disease: viral
16185	'Il2rb'	mRNA	04060///Cytokine-cytokine receptor interaction+++04061///Viral protein interaction with cytokine and cytokine receptor+++04144///Endocytosis+++04151///PI3K-Akt signaling pathway+++04630///Jak-STAT signaling pathway+++04658///Th1 and Th2 cell differentiation+++04659///Th17 cell differentiation+++05162///Measles+++05166///Human T-cell leukemia virus 1 infection+++05200///Pathways in cancer+++05202/…	Environmental Information Processing+++Cellular Processes+++Organismal Systems+++Human Diseases	Signaling molecules and interaction+++Transport and catabolism+++Signal transduction+++Immune system+++Infectious disease: viral+++Cancer: overview
16331	'Inpp5d'	mRNA	00562///Inositol phosphate metabolism+++04070///Phosphatidylinositol signaling system+++04662///B cell receptor signaling pathway+++04664///Fc epsilon RI signaling pathway+++04666///Fc gamma R-mediated phagocytosis	Metabolism+++Environmental Information Processing+++Organismal Systems	Carbohydrate metabolism+++Signal transduction+++Immune system
16362	'Irf1'	mRNA	04625///C-type lectin receptor signaling pathway+++04668///TNF signaling pathway+++04917///Prolactin signaling pathway+++05133///Pertussis+++05165///Human papillomavirus infection	Organismal Systems+++Environmental Information Processing+++Human Diseases	Immune system+++Signal transduction+++Endocrine system+++Infectious disease: bacterial+++Infectious disease: viral
16402	'Itga5'	mRNA	04145///Phagosome+++04151///PI3K-Akt signaling pathway+++04510///Focal adhesion+++04512///ECM-receptor interaction+++04640///Hematopoietic cell lineage+++04810///Regulation of actin cytoskeleton+++05100///Bacterial invasion of epithelial cells+++05131///Shigellosis+++05133///Pertussis+++05135///Yersinia infection+++05165///Human papillomavirus infection+++05168///Herpes simplex virus 1 infection+…	Cellular Processes+++Environmental Information Processing+++Organismal Systems+++Human Diseases	Transport and catabolism+++Signal transduction+++Cellular community - eukaryotes+++Signaling molecules and interaction+++Immune system+++Cell motility+++Infectious disease: bacterial+++Infectious disease: viral+++Cancer: overview+++Cardiovascular disease
16408	'Itgal'	mRNA	04015///Rap1 signaling pathway+++04514///Cell adhesion molecules (CAMs)+++04650///Natural killer cell mediated cytotoxicity+++04670///Leukocyte transendothelial migration+++04810///Regulation of actin cytoskeleton+++05144///Malaria+++05150///Staphylococcus aureus infection+++05166///Human T-cell leukemia virus 1 infection+++05169///Epstein-Barr virus infection+++05323///Rheumatoid arthritis+++054…	Environmental Information Processing+++Organismal Systems+++Cellular Processes+++Human Diseases	Signal transduction+++Signaling molecules and interaction+++Immune system+++Cell motility+++Infectious disease: parasitic+++Infectious disease: bacterial+++Infectious disease: viral+++Immune disease+++Cardiovascular disease
16440	'Itpr3'	mRNA	04020///Calcium signaling pathway+++04022///cGMP-PKG signaling pathway+++04070///Phosphatidylinositol signaling system+++04114///Oocyte meiosis+++04210///Apoptosis+++04218///Cellular senescence+++04270///Vascular smooth muscle contraction+++04371///Apelin signaling pathway+++04540///Gap junction+++04611///Platelet activation+++04621///NOD-like receptor signaling pathway+++04625///C-type lectin re…	Environmental Information Processing+++Cellular Processes+++Organismal Systems+++Human Diseases	Signal transduction+++Cell growth and death+++Circulatory system+++Cellular community - eukaryotes+++Immune system+++Environmental adaptation+++Nervous system+++Sensory system+++Endocrine system+++Endocrine and metabolic disease+++Digestive system+++Neurodegenerative disease+++Infectious disease: bacterial+++Infectious disease: viral+++Cancer: overview
16456	'F11r'	mRNA	04514///Cell adhesion molecules (CAMs)+++04530///Tight junction+++04670///Leukocyte transendothelial migration+++05120///Epithelial cell signaling in Helicobacter pylori infection	Environmental Information Processing+++Cellular Processes+++Organismal Systems+++Human Diseases	Signaling molecules and interaction+++Cellular community - eukaryotes+++Immune system+++Infectious disease: bacterial
16590	'Kit'	mRNA	04010///MAPK signaling pathway+++04014///Ras signaling pathway+++04015///Rap1 signaling pathway+++04072///Phospholipase D signaling pathway+++04151///PI3K-Akt signaling pathway+++04640///Hematopoietic cell lineage+++04916///Melanogenesis+++05200///Pathways in cancer+++05221///Acute myeloid leukemia+++05224///Breast cancer+++05230///Central carbon metabolism in cancer	Environmental Information Processing+++Organismal Systems+++Human Diseases	Signal transduction+++Immune system+++Endocrine system+++Cancer: overview+++Cancer: specific types
16886	'Limk2'	mRNA	04360///Axon guidance+++04666///Fc gamma R-mediated phagocytosis+++04810///Regulation of actin cytoskeleton+++05170///Human immunodeficiency virus 1 infection	Organismal Systems+++Cellular Processes+++Human Diseases	Development and regeneration+++Immune system+++Cell motility+++Infectious disease: viral
16985	'Lsp1'	mRNA	04625///C-type lectin receptor signaling pathway+++05152///Tuberculosis	Organismal Systems+++Human Diseases	Immune system+++Infectious disease: bacterial
18019	'Nfatc2'	mRNA	04022///cGMP-PKG signaling pathway+++04218///Cellular senescence+++04310///Wnt signaling pathway+++04360///Axon guidance+++04370///VEGF signaling pathway+++04380///Osteoclast differentiation+++04625///C-type lectin receptor signaling pathway+++04650///Natural killer cell mediated cytotoxicity+++04658///Th1 and Th2 cell differentiation+++04659///Th17 cell differentiation+++04660///T cell receptor …	Environmental Information Processing+++Cellular Processes+++Organismal Systems+++Human Diseases	Signal transduction+++Cell growth and death+++Development and regeneration+++Immune system+++Endocrine system+++Infectious disease: bacterial+++Infectious disease: viral+++Cancer: overview
18021	'Nfatc3'	mRNA	04010///MAPK signaling pathway+++04022///cGMP-PKG signaling pathway+++04218///Cellular senescence+++04310///Wnt signaling pathway+++04360///Axon guidance+++04625///C-type lectin receptor signaling pathway+++04658///Th1 and Th2 cell differentiation+++04659///Th17 cell differentiation+++04660///T cell receptor signaling pathway+++04662///B cell receptor signaling pathway+++04921///Oxytocin signalin…	Environmental Information Processing+++Cellular Processes+++Organismal Systems+++Human Diseases	Signal transduction+++Cell growth and death+++Development and regeneration+++Immune system+++Endocrine system+++Infectious disease: bacterial+++Infectious disease: viral+++Cancer: overview
18044	'Nfya'	mRNA	04612///Antigen processing and presentation+++05152///Tuberculosis	Organismal Systems+++Human Diseases	Immune system+++Infectious disease: bacterial
18045	'Nfyb'	mRNA	04612///Antigen processing and presentation+++05152///Tuberculosis+++05166///Human T-cell leukemia virus 1 infection	Organismal Systems+++Human Diseases	Immune system+++Infectious disease: bacterial+++Infectious disease: viral
18176	'Nras'	mRNA	01521///EGFR tyrosine kinase inhibitor resistance+++01522///Endocrine resistance+++04010///MAPK signaling pathway+++04012///ErbB signaling pathway+++04014///Ras signaling pathway+++04015///Rap1 signaling pathway+++04062///Chemokine signaling pathway+++04068///FoxO signaling pathway+++04071///Sphingolipid signaling pathway+++04072///Phospholipase D signaling pathway+++04137///Mitophagy - animal+++…	Human Diseases+++Environmental Information Processing+++Organismal Systems+++Cellular Processes	Drug resistance: antineoplastic+++Signal transduction+++Immune system+++Transport and catabolism+++Cell growth and death+++Aging+++Development and regeneration+++Cellular community - eukaryotes+++Environmental adaptation+++Nervous system+++Cell motility+++Endocrine system+++Endocrine and metabolic disease+++Substance dependence+++Infectious disease: viral+++Cancer: overview+++Cancer: specific typ…
18436	'P2rx1'	mRNA	04020///Calcium signaling pathway+++04080///Neuroactive ligand-receptor interaction+++04611///Platelet activation	Environmental Information Processing+++Organismal Systems	Signal transduction+++Signaling molecules and interaction+++Immune system
18439	'P2rx7'	mRNA	04020///Calcium signaling pathway+++04080///Neuroactive ligand-receptor interaction+++04621///NOD-like receptor signaling pathway	Environmental Information Processing+++Organismal Systems	Signal transduction+++Signaling molecules and interaction+++Immune system
18441	'P2ry1'	mRNA	04015///Rap1 signaling pathway+++04080///Neuroactive ligand-receptor interaction+++04611///Platelet activation+++04742///Taste transduction	Environmental Information Processing+++Organismal Systems	Signal transduction+++Signaling molecules and interaction+++Immune system+++Sensory system
18707	'Pik3cd'	mRNA	00562///Inositol phosphate metabolism+++01521///EGFR tyrosine kinase inhibitor resistance+++01522///Endocrine resistance+++01524///Platinum drug resistance+++04012///ErbB signaling pathway+++04014///Ras signaling pathway+++04015///Rap1 signaling pathway+++04024///cAMP signaling pathway+++04062///Chemokine signaling pathway+++04066///HIF-1 signaling pathway+++04068///FoxO signaling pathway+++04070…	Metabolism+++Human Diseases+++Environmental Information Processing+++Organismal Systems+++Cellular Processes	Carbohydrate metabolism+++Drug resistance: antineoplastic+++Signal transduction+++Immune system+++Transport and catabolism+++Cell growth and death+++Aging+++Development and regeneration+++Cellular community - eukaryotes+++Nervous system+++Sensory system+++Cell motility+++Endocrine system+++Endocrine and metabolic disease+++Excretory system+++Digestive system+++Infectious disease: bacterial+++Infe…
18708	'Pik3r1'	mRNA	01521///EGFR tyrosine kinase inhibitor resistance+++01522///Endocrine resistance+++01524///Platinum drug resistance+++04012///ErbB signaling pathway+++04014///Ras signaling pathway+++04015///Rap1 signaling pathway+++04024///cAMP signaling pathway+++04062///Chemokine signaling pathway+++04066///HIF-1 signaling pathway+++04068///FoxO signaling pathway+++04070///Phosphatidylinositol signaling system…	Human Diseases+++Environmental Information Processing+++Organismal Systems+++Cellular Processes	Drug resistance: antineoplastic+++Signal transduction+++Immune system+++Transport and catabolism+++Cell growth and death+++Aging+++Development and regeneration+++Cellular community - eukaryotes+++Nervous system+++Sensory system+++Cell motility+++Endocrine system+++Endocrine and metabolic disease+++Excretory system+++Digestive system+++Infectious disease: bacterial+++Infectious disease: parasitic+…
18749	'Prkacb'	mRNA	01522///Endocrine resistance+++04010///MAPK signaling pathway+++04014///Ras signaling pathway+++04020///Calcium signaling pathway+++04024///cAMP signaling pathway+++04062///Chemokine signaling pathway+++04114///Oocyte meiosis+++04140///Autophagy - animal+++04211///Longevity regulating pathway+++04213///Longevity regulating pathway - multiple species+++04261///Adrenergic signaling in cardiomyocyte…	Human Diseases+++Environmental Information Processing+++Organismal Systems+++Cellular Processes	Drug resistance: antineoplastic+++Signal transduction+++Immune system+++Cell growth and death+++Transport and catabolism+++Aging+++Circulatory system+++Development and regeneration+++Cellular community - eukaryotes+++Environmental adaptation+++Nervous system+++Sensory system+++Endocrine system+++Endocrine and metabolic disease+++Excretory system+++Digestive system+++Neurodegenerative disease+++Su…
18795	'Plcb1'	mRNA	00562///Inositol phosphate metabolism+++04015///Rap1 signaling pathway+++04020///Calcium signaling pathway+++04022///cGMP-PKG signaling pathway+++04062///Chemokine signaling pathway+++04070///Phosphatidylinositol signaling system+++04071///Sphingolipid signaling pathway+++04072///Phospholipase D signaling pathway+++04261///Adrenergic signaling in cardiomyocytes+++04270///Vascular smooth muscle co…	Metabolism+++Environmental Information Processing+++Organismal Systems+++Cellular Processes+++Human Diseases	Carbohydrate metabolism+++Signal transduction+++Immune system+++Circulatory system+++Development and regeneration+++Cellular community - eukaryotes+++Environmental adaptation+++Nervous system+++Sensory system+++Endocrine system+++Endocrine and metabolic disease+++Excretory system+++Digestive system+++Neurodegenerative disease+++Infectious disease: bacterial+++Infectious disease: parasitic+++Infec…
19059	'Ppp3r2'	mRNA	04010///MAPK signaling pathway+++04020///Calcium signaling pathway+++04022///cGMP-PKG signaling pathway+++04114///Oocyte meiosis+++04218///Cellular senescence+++04310///Wnt signaling pathway+++04360///Axon guidance+++04370///VEGF signaling pathway+++04380///Osteoclast differentiation+++04625///C-type lectin receptor signaling pathway+++04650///Natural killer cell mediated cytotoxicity+++04658///T…	Environmental Information Processing+++Cellular Processes+++Organismal Systems+++Human Diseases	Signal transduction+++Cell growth and death+++Development and regeneration+++Immune system+++Nervous system+++Endocrine system+++Neurodegenerative disease+++Substance dependence+++Infectious disease: bacterial+++Infectious disease: viral+++Cancer: overview
19247	'Ptpn11'	mRNA	04013///MAPK signaling pathway - fly+++04014///Ras signaling pathway+++04072///Phospholipase D signaling pathway+++04360///Axon guidance+++04625///C-type lectin receptor signaling pathway+++04630///Jak-STAT signaling pathway+++04650///Natural killer cell mediated cytotoxicity+++04670///Leukocyte transendothelial migration+++04722///Neurotrophin signaling pathway+++04920///Adipocytokine signaling …	Environmental Information Processing+++Organismal Systems+++Human Diseases	Signal transduction+++Development and regeneration+++Immune system+++Nervous system+++Endocrine system+++Endocrine and metabolic disease+++Infectious disease: bacterial+++Infectious disease: viral+++Cancer: overview+++Cancer: specific types
19264	'Ptprc'	mRNA	04514///Cell adhesion molecules (CAMs)+++04660///T cell receptor signaling pathway+++04666///Fc gamma R-mediated phagocytosis+++05340///Primary immunodeficiency	Environmental Information Processing+++Organismal Systems+++Human Diseases	Signaling molecules and interaction+++Immune system+++Immune disease
20290	'Ccl1'	mRNA	04060///Cytokine-cytokine receptor interaction+++04061///Viral protein interaction with cytokine and cytokine receptor+++04062///Chemokine signaling pathway	Environmental Information Processing+++Organismal Systems	Signaling molecules and interaction+++Immune system
20299	'Ccl22'	mRNA	04060///Cytokine-cytokine receptor interaction+++04061///Viral protein interaction with cytokine and cytokine receptor+++04062///Chemokine signaling pathway+++04625///C-type lectin receptor signaling pathway	Environmental Information Processing+++Organismal Systems	Signaling molecules and interaction+++Immune system
20315	'Cxcl12'	mRNA	04060///Cytokine-cytokine receptor interaction+++04061///Viral protein interaction with cytokine and cytokine receptor+++04062///Chemokine signaling pathway+++04064///NF-kappa B signaling pathway+++04360///Axon guidance+++04670///Leukocyte transendothelial migration+++04672///Intestinal immune network for IgA production+++04810///Regulation of actin cytoskeleton+++05163///Human cytomegalovirus in…	Environmental Information Processing+++Organismal Systems+++Cellular Processes+++Human Diseases	Signaling molecules and interaction+++Immune system+++Signal transduction+++Development and regeneration+++Cell motility+++Infectious disease: viral+++Cancer: overview+++Immune disease
20779	'Src'	mRNA	01521///EGFR tyrosine kinase inhibitor resistance+++01522///Endocrine resistance+++04012///ErbB signaling pathway+++04013///MAPK signaling pathway - fly+++04015///Rap1 signaling pathway+++04062///Chemokine signaling pathway+++04137///Mitophagy - animal+++04144///Endocytosis+++04360///Axon guidance+++04370///VEGF signaling pathway+++04510///Focal adhesion+++04520///Adherens junction+++04530///Tigh…	Human Diseases+++Environmental Information Processing+++Organismal Systems+++Cellular Processes	Drug resistance: antineoplastic+++Signal transduction+++Immune system+++Transport and catabolism+++Development and regeneration+++Cellular community - eukaryotes+++Nervous system+++Sensory system+++Cell motility+++Endocrine system+++Infectious disease: bacterial+++Infectious disease: viral+++Cancer: overview+++Cancer: specific types+++Cardiovascular disease
20846	'Stat1'	mRNA	04062///Chemokine signaling pathway+++04217///Necroptosis+++04380///Osteoclast differentiation+++04620///Toll-like receptor signaling pathway+++04621///NOD-like receptor signaling pathway+++04625///C-type lectin receptor signaling pathway+++04630///Jak-STAT signaling pathway+++04658///Th1 and Th2 cell differentiation+++04659///Th17 cell differentiation+++04917///Prolactin signaling pathway+++0491…	Organismal Systems+++Cellular Processes+++Environmental Information Processing+++Human Diseases	Immune system+++Cell growth and death+++Development and regeneration+++Signal transduction+++Endocrine system+++Endocrine and metabolic disease+++Infectious disease: parasitic+++Infectious disease: bacterial+++Infectious disease: viral+++Cancer: overview+++Cancer: specific types+++Immune disease
20847	'Stat2'	mRNA	04062///Chemokine signaling pathway+++04217///Necroptosis+++04380///Osteoclast differentiation+++04621///NOD-like receptor signaling pathway+++04625///C-type lectin receptor signaling pathway+++04630///Jak-STAT signaling pathway+++05160///Hepatitis C+++05161///Hepatitis B+++05162///Measles+++05164///Influenza A+++05165///Human papillomavirus infection+++05167///Kaposi sarcoma-associated herpesvir…	Organismal Systems+++Cellular Processes+++Environmental Information Processing+++Human Diseases	Immune system+++Cell growth and death+++Development and regeneration+++Signal transduction+++Infectious disease: viral+++Cancer: overview
208650	'Cblb'	mRNA	04012///ErbB signaling pathway+++04120///Ubiquitin mediated proteolysis+++04144///Endocytosis+++04625///C-type lectin receptor signaling pathway+++04660///T cell receptor signaling pathway+++04910///Insulin signaling pathway+++05162///Measles	Environmental Information Processing+++Genetic Information Processing+++Cellular Processes+++Organismal Systems+++Human Diseases	Signal transduction+++Folding, sorting and degradation+++Transport and catabolism+++Immune system+++Endocrine system+++Infectious disease: viral
214230	'Pak6'	mRNA	04012///ErbB signaling pathway+++04014///Ras signaling pathway+++04360///Axon guidance+++04510///Focal adhesion+++04660///T cell receptor signaling pathway+++04810///Regulation of actin cytoskeleton+++05170///Human immunodeficiency virus 1 infection+++05211///Renal cell carcinoma	Environmental Information Processing+++Organismal Systems+++Cellular Processes+++Human Diseases	Signal transduction+++Development and regeneration+++Cellular community - eukaryotes+++Immune system+++Cell motility+++Infectious disease: viral+++Cancer: specific types
215999	'Mcu'	mRNA	04020///Calcium signaling pathway+++04218///Cellular senescence+++04621///NOD-like receptor signaling pathway	Environmental Information Processing+++Cellular Processes+++Organismal Systems	Signal transduction+++Cell growth and death+++Immune system
216869	'Arrb2'	mRNA	04010///MAPK signaling pathway+++04062///Chemokine signaling pathway+++04144///Endocytosis+++04340///Hedgehog signaling pathway+++04740///Olfactory transduction+++04926///Relaxin signaling pathway+++04928///Parathyroid hormone synthesis, secretion and action+++04929///GnRH secretion+++05032///Morphine addiction	Environmental Information Processing+++Organismal Systems+++Cellular Processes+++Human Diseases	Signal transduction+++Immune system+++Transport and catabolism+++Sensory system+++Endocrine system+++Substance dependence
217069	'Trim25'	mRNA	04064///NF-kappa B signaling pathway+++04622///RIG-I-like receptor signaling pathway+++05164///Influenza A	Environmental Information Processing+++Organismal Systems+++Human Diseases	Signal transduction+++Immune system+++Infectious disease: viral
21894	'Tln1'	mRNA	04015///Rap1 signaling pathway+++04510///Focal adhesion+++04611///Platelet activation+++05131///Shigellosis+++05166///Human T-cell leukemia virus 1 infection	Environmental Information Processing+++Cellular Processes+++Organismal Systems+++Human Diseases	Signal transduction+++Cellular community - eukaryotes+++Immune system+++Infectious disease: bacterial+++Infectious disease: viral
21898	'Tlr4'	mRNA	04064///NF-kappa B signaling pathway+++04066///HIF-1 signaling pathway+++04145///Phagosome+++04151///PI3K-Akt signaling pathway+++04217///Necroptosis+++04620///Toll-like receptor signaling pathway+++04621///NOD-like receptor signaling pathway+++05130///Pathogenic Escherichia coli infection+++05131///Shigellosis+++05132///Salmonella infection+++05133///Pertussis+++05134///Legionellosis+++05135///Y…	Environmental Information Processing+++Cellular Processes+++Organismal Systems+++Human Diseases	Signal transduction+++Transport and catabolism+++Cell growth and death+++Immune system+++Infectious disease: bacterial+++Infectious disease: parasitic+++Infectious disease: viral+++Cancer: overview+++Immune disease
22031	'Traf3'	mRNA	04064///NF-kappa B signaling pathway+++04620///Toll-like receptor signaling pathway+++04621///NOD-like receptor signaling pathway+++04622///RIG-I-like receptor signaling pathway+++04657///IL-17 signaling pathway+++04668///TNF signaling pathway+++05160///Hepatitis C+++05161///Hepatitis B+++05162///Measles+++05164///Influenza A+++05165///Human papillomavirus infection+++05167///Kaposi sarcoma-assoc…	Environmental Information Processing+++Organismal Systems+++Human Diseases	Signal transduction+++Immune system+++Infectious disease: viral+++Cancer: overview+++Cancer: specific types
22051	'Trip6'	mRNA	04621///NOD-like receptor signaling pathway	Organismal Systems	Immune system
22325	'Vav2'	mRNA	04015///Rap1 signaling pathway+++04024///cAMP signaling pathway+++04062///Chemokine signaling pathway+++04510///Focal adhesion+++04650///Natural killer cell mediated cytotoxicity+++04660///T cell receptor signaling pathway+++04662///B cell receptor signaling pathway+++04664///Fc epsilon RI signaling pathway+++04666///Fc gamma R-mediated phagocytosis+++04670///Leukocyte transendothelial migration+…	Environmental Information Processing+++Organismal Systems+++Cellular Processes+++Human Diseases	Signal transduction+++Immune system+++Cellular community - eukaryotes+++Cell motility+++Infectious disease: bacterial+++Cancer: overview
223864	'Rapgef3'	mRNA	04015///Rap1 signaling pathway+++04024///cAMP signaling pathway+++04072///Phospholipase D signaling pathway+++04261///Adrenergic signaling in cardiomyocytes+++04670///Leukocyte transendothelial migration+++04720///Long-term potentiation+++04726///Serotonergic synapse	Environmental Information Processing+++Organismal Systems	Signal transduction+++Circulatory system+++Immune system+++Nervous system
227753	'Gsn'	mRNA	04666///Fc gamma R-mediated phagocytosis+++04810///Regulation of actin cytoskeleton+++05203///Viral carcinogenesis	Organismal Systems+++Cellular Processes+++Human Diseases	Immune system+++Cell motility+++Cancer: overview
228607	'Mavs'	mRNA	04621///NOD-like receptor signaling pathway+++04622///RIG-I-like receptor signaling pathway+++04623///Cytosolic DNA-sensing pathway+++05160///Hepatitis C+++05161///Hepatitis B+++05162///Measles+++05164///Influenza A+++05168///Herpes simplex virus 1 infection+++05169///Epstein-Barr virus infection	Organismal Systems+++Human Diseases	Immune system+++Infectious disease: viral
228785	'Mylk2'	mRNA	04020///Calcium signaling pathway+++04022///cGMP-PKG signaling pathway+++04270///Vascular smooth muscle contraction+++04371///Apelin signaling pathway+++04510///Focal adhesion+++04611///Platelet activation+++04810///Regulation of actin cytoskeleton+++04921///Oxytocin signaling pathway+++04971///Gastric acid secretion	Environmental Information Processing+++Organismal Systems+++Cellular Processes	Signal transduction+++Circulatory system+++Cellular community - eukaryotes+++Immune system+++Cell motility+++Endocrine system+++Digestive system
26399	'Map2k6'	mRNA	04010///MAPK signaling pathway+++04015///Rap1 signaling pathway+++04212///Longevity regulating pathway - worm+++04218///Cellular senescence+++04380///Osteoclast differentiation+++04620///Toll-like receptor signaling pathway+++04664///Fc epsilon RI signaling pathway+++04668///TNF signaling pathway+++04750///Inflammatory mediator regulation of TRP channels+++04912///GnRH signaling pathway+++04935//…	Environmental Information Processing+++Organismal Systems+++Cellular Processes+++Human Diseases	Signal transduction+++Aging+++Cell growth and death+++Development and regeneration+++Immune system+++Sensory system+++Endocrine system+++Neurodegenerative disease+++Infectious disease: bacterial+++Infectious disease: parasitic+++Infectious disease: viral+++Cancer: overview+++Cardiovascular disease
270151	'Nlrx1'	mRNA	04621///NOD-like receptor signaling pathway+++04622///RIG-I-like receptor signaling pathway+++05164///Influenza A	Organismal Systems+++Human Diseases	Immune system+++Infectious disease: viral
271844	'Pla2g4f'	mRNA	00564///Glycerophospholipid metabolism+++00565///Ether lipid metabolism+++00590///Arachidonic acid metabolism+++00591///Linoleic acid metabolism+++00592///alpha-Linolenic acid metabolism+++04010///MAPK signaling pathway+++04014///Ras signaling pathway+++04072///Phospholipase D signaling pathway+++04217///Necroptosis+++04270///Vascular smooth muscle contraction+++04370///VEGF signaling pathway+++0…	Metabolism+++Environmental Information Processing+++Cellular Processes+++Organismal Systems+++Human Diseases	Lipid metabolism+++Signal transduction+++Cell growth and death+++Circulatory system+++Immune system+++Nervous system+++Sensory system+++Endocrine system+++Cancer: overview
27215	'Azi2'	mRNA	04622///RIG-I-like receptor signaling pathway	Organismal Systems	Immune system
277360	'Prex1'	mRNA	04062///Chemokine signaling pathway+++05167///Kaposi sarcoma-associated herpesvirus infection	Organismal Systems+++Human Diseases	Immune system+++Infectious disease: viral
30955	'Pik3cg'	mRNA	00562///Inositol phosphate metabolism+++04022///cGMP-PKG signaling pathway+++04062///Chemokine signaling pathway+++04072///Phospholipase D signaling pathway+++04151///PI3K-Akt signaling pathway+++04261///Adrenergic signaling in cardiomyocytes+++04371///Apelin signaling pathway+++04611///Platelet activation+++04725///Cholinergic synapse+++04921///Oxytocin signaling pathway+++05145///Toxoplasmosis+…	Metabolism+++Environmental Information Processing+++Organismal Systems+++Human Diseases	Carbohydrate metabolism+++Signal transduction+++Immune system+++Circulatory system+++Nervous system+++Endocrine system+++Infectious disease: parasitic+++Infectious disease: viral
383619	'Aim2'	mRNA	04621///NOD-like receptor signaling pathway+++04623///Cytosolic DNA-sensing pathway	Organismal Systems	Immune system
433586	'Maml3'	mRNA	04330///Notch signaling pathway+++04658///Th1 and Th2 cell differentiation+++05165///Human papillomavirus infection	Environmental Information Processing+++Organismal Systems+++Human Diseases	Signal transduction+++Immune system+++Infectious disease: viral
53624	'Cldn7'	mRNA	04514///Cell adhesion molecules (CAMs)+++04530///Tight junction+++04670///Leukocyte transendothelial migration+++05130///Pathogenic Escherichia coli infection+++05160///Hepatitis C	Environmental Information Processing+++Cellular Processes+++Organismal Systems+++Human Diseases	Signaling molecules and interaction+++Cellular community - eukaryotes+++Immune system+++Infectious disease: bacterial+++Infectious disease: viral
53970	'Rfx5'	mRNA	04612///Antigen processing and presentation+++05152///Tuberculosis+++05340///Primary immunodeficiency	Organismal Systems+++Human Diseases	Immune system+++Infectious disease: bacterial+++Immune disease
54167	'Icos'	mRNA	04514///Cell adhesion molecules (CAMs)+++04660///T cell receptor signaling pathway+++04672///Intestinal immune network for IgA production+++05340///Primary immunodeficiency	Environmental Information Processing+++Organismal Systems+++Human Diseases	Signaling molecules and interaction+++Immune system+++Immune disease
54195	'Gucy1b1'	mRNA	00230///Purine metabolism+++04022///cGMP-PKG signaling pathway+++04270///Vascular smooth muscle contraction+++04540///Gap junction+++04611///Platelet activation+++04713///Circadian entrainment+++04730///Long-term depression+++04921///Oxytocin signaling pathway+++04924///Renin secretion+++04970///Salivary secretion	Metabolism+++Environmental Information Processing+++Organismal Systems+++Cellular Processes	Nucleotide metabolism+++Signal transduction+++Circulatory system+++Cellular community - eukaryotes+++Immune system+++Environmental adaptation+++Nervous system+++Endocrine system+++Digestive system
56378	'Arpc3'	mRNA	04144///Endocytosis+++04666///Fc gamma R-mediated phagocytosis+++04810///Regulation of actin cytoskeleton+++05100///Bacterial invasion of epithelial cells+++05130///Pathogenic Escherichia coli infection+++05131///Shigellosis+++05132///Salmonella infection	Cellular Processes+++Organismal Systems+++Human Diseases	Transport and catabolism+++Immune system+++Cell motility+++Infectious disease: bacterial
56417	'Adar'	mRNA	04623///Cytosolic DNA-sensing pathway+++05162///Measles+++05164///Influenza A	Organismal Systems+++Human Diseases	Immune system+++Infectious disease: viral
56489	'Ikbke'	mRNA	04620///Toll-like receptor signaling pathway+++04621///NOD-like receptor signaling pathway+++04622///RIG-I-like receptor signaling pathway+++04623///Cytosolic DNA-sensing pathway+++04625///C-type lectin receptor signaling pathway+++04657///IL-17 signaling pathway+++05160///Hepatitis C+++05161///Hepatitis B+++05162///Measles+++05164///Influenza A+++05165///Human papillomavirus infection+++05167///…	Organismal Systems+++Human Diseases	Immune system+++Infectious disease: viral
56551	'Txn2'	mRNA	04621///NOD-like receptor signaling pathway+++05418///Fluid shear stress and atherosclerosis	Organismal Systems+++Human Diseases	Immune system+++Cardiovascular disease
56632	'Sphk2'	mRNA	00600///Sphingolipid metabolism+++04020///Calcium signaling pathway+++04071///Sphingolipid signaling pathway+++04072///Phospholipase D signaling pathway+++04370///VEGF signaling pathway+++04371///Apelin signaling pathway+++04666///Fc gamma R-mediated phagocytosis+++05152///Tuberculosis	Metabolism+++Environmental Information Processing+++Organismal Systems+++Human Diseases	Lipid metabolism+++Signal transduction+++Immune system+++Infectious disease: bacterial
57890	'Il17re'	mRNA	04060///Cytokine-cytokine receptor interaction+++04657///IL-17 signaling pathway	Environmental Information Processing+++Organismal Systems	Signaling molecules and interaction+++Immune system
59008	'Anapc5'	mRNA	04110///Cell cycle+++04114///Oocyte meiosis+++04120///Ubiquitin mediated proteolysis+++04657///IL-17 signaling pathway+++04914///Progesterone-mediated oocyte maturation+++05166///Human T-cell leukemia virus 1 infection	Cellular Processes+++Genetic Information Processing+++Organismal Systems+++Human Diseases	Cell growth and death+++Folding, sorting and degradation+++Immune system+++Endocrine system+++Infectious disease: viral
65972	'Ifi30'	mRNA	04612///Antigen processing and presentation	Organismal Systems	Immune system
67486	'Polr3g'	mRNA	03020///RNA polymerase+++04623///Cytosolic DNA-sensing pathway	Genetic Information Processing+++Organismal Systems	Transcription+++Immune system
69538	'Antxr1'	mRNA	04621///NOD-like receptor signaling pathway	Organismal Systems	Immune system
70549	'Tln2'	mRNA	04015///Rap1 signaling pathway+++04510///Focal adhesion+++04611///Platelet activation+++05131///Shigellosis+++05166///Human T-cell leukemia virus 1 infection	Environmental Information Processing+++Cellular Processes+++Organismal Systems+++Human Diseases	Signal transduction+++Cellular community - eukaryotes+++Immune system+++Infectious disease: bacterial+++Infectious disease: viral
71609	'Tradd'	mRNA	04010///MAPK signaling pathway+++04064///NF-kappa B signaling pathway+++04071///Sphingolipid signaling pathway+++04210///Apoptosis+++04217///Necroptosis+++04622///RIG-I-like receptor signaling pathway+++04657///IL-17 signaling pathway+++04668///TNF signaling pathway+++04920///Adipocytokine signaling pathway+++05130///Pathogenic Escherichia coli infection+++05131///Shigellosis+++05152///Tuberculos…	Environmental Information Processing+++Cellular Processes+++Organismal Systems+++Human Diseases	Signal transduction+++Cell growth and death+++Immune system+++Endocrine system+++Infectious disease: bacterial+++Infectious disease: viral+++Cancer: overview
78390	'Pla2g4d'	mRNA	00564///Glycerophospholipid metabolism+++00565///Ether lipid metabolism+++00590///Arachidonic acid metabolism+++00591///Linoleic acid metabolism+++00592///alpha-Linolenic acid metabolism+++04010///MAPK signaling pathway+++04014///Ras signaling pathway+++04072///Phospholipase D signaling pathway+++04217///Necroptosis+++04270///Vascular smooth muscle contraction+++04370///VEGF signaling pathway+++0…	Metabolism+++Environmental Information Processing+++Cellular Processes+++Organismal Systems+++Human Diseases	Lipid metabolism+++Signal transduction+++Cell growth and death+++Circulatory system+++Immune system+++Nervous system+++Sensory system+++Endocrine system+++Cancer: overview
83964	'Jam3'	mRNA	04514///Cell adhesion molecules (CAMs)+++04530///Tight junction+++04670///Leukocyte transendothelial migration+++05120///Epithelial cell signaling in Helicobacter pylori infection	Environmental Information Processing+++Cellular Processes+++Organismal Systems+++Human Diseases	Signaling molecules and interaction+++Cellular community - eukaryotes+++Immune system+++Infectious disease: bacterial
93742	'Pard3'	mRNA	04015///Rap1 signaling pathway+++04062///Chemokine signaling pathway+++04080///Neuroactive ligand-receptor interaction+++04144///Endocytosis+++04360///Axon guidance+++04390///Hippo signaling pathway+++04391///Hippo signaling pathway - fly+++04520///Adherens junction+++04530///Tight junction+++05165///Human papillomavirus infection	Environmental Information Processing+++Organismal Systems+++Cellular Processes+++Human Diseases	Signal transduction+++Immune system+++Signaling molecules and interaction+++Transport and catabolism+++Development and regeneration+++Cellular community - eukaryotes+++Infectious disease: viral
93765	'Ube2n'	mRNA	04120///Ubiquitin mediated proteolysis+++04624///Toll and Imd signaling pathway+++05131///Shigellosis	Genetic Information Processing+++Organismal Systems+++Human Diseases	Folding, sorting and degradation+++Immune system+++Infectious disease: bacterial

## Sheet: Increased infec dis parasitic
Increased miRNA target genes associated with infectious disease parasitic
Gene ID	Gene Symbol	Type	KEGG Pathway Term	KEGG Pathway Term Level1	KEGG Pathway Term Level2
11421	'Ace'	mRNA	04614///Renin-angiotensin system+++04924///Renin secretion+++05142///Chagas disease (American trypanosomiasis)+++05410///Hypertrophic cardiomyopathy (HCM)	Organismal Systems+++Human Diseases	Endocrine system+++Infectious disease: parasitic+++Cardiovascular disease
11651	'Akt1'	mRNA	01521///EGFR tyrosine kinase inhibitor resistance+++01522///Endocrine resistance+++01524///Platinum drug resistance+++04010///MAPK signaling pathway+++04012///ErbB signaling pathway+++04014///Ras signaling pathway+++04015///Rap1 signaling pathway+++04022///cGMP-PKG signaling pathway+++04024///cAMP signaling pathway+++04062///Chemokine signaling pathway+++04066///HIF-1 signaling pathway+++04068///…	Human Diseases+++Environmental Information Processing+++Organismal Systems+++Cellular Processes	Drug resistance: antineoplastic+++Signal transduction+++Immune system+++Transport and catabolism+++Cell growth and death+++Aging+++Circulatory system+++Development and regeneration+++Cellular community - eukaryotes+++Nervous system+++Endocrine system+++Endocrine and metabolic disease+++Digestive system+++Infectious disease: bacterial+++Infectious disease: parasitic+++Infectious disease: viral+++C…
11806	'Apoa1'	mRNA	03320///PPAR signaling pathway+++04975///Fat digestion and absorption+++04977///Vitamin digestion and absorption+++04979///Cholesterol metabolism+++05143///African trypanosomiasis	Organismal Systems+++Human Diseases	Endocrine system+++Digestive system+++Infectious disease: parasitic
12371	'Casp9'	mRNA	01524///Platinum drug resistance+++04115///p53 signaling pathway+++04151///PI3K-Akt signaling pathway+++04210///Apoptosis+++04215///Apoptosis - multiple species+++04370///VEGF signaling pathway+++04919///Thyroid hormone signaling pathway+++05010///Alzheimer disease+++05012///Parkinson disease+++05014///Amyotrophic lateral sclerosis (ALS)+++05016///Huntington disease+++05130///Pathogenic Escherich…	Human Diseases+++Cellular Processes+++Environmental Information Processing+++Organismal Systems	Drug resistance: antineoplastic+++Cell growth and death+++Signal transduction+++Endocrine system+++Neurodegenerative disease+++Infectious disease: bacterial+++Infectious disease: parasitic+++Infectious disease: viral+++Cancer: overview+++Cancer: specific types+++Cardiovascular disease
14102	'Fas'	mRNA	01524///Platinum drug resistance+++04010///MAPK signaling pathway+++04060///Cytokine-cytokine receptor interaction+++04115///p53 signaling pathway+++04210///Apoptosis+++04217///Necroptosis+++04650///Natural killer cell mediated cytotoxicity+++04668///TNF signaling pathway+++04932///Non-alcoholic fatty liver disease (NAFLD)+++04940///Type I diabetes mellitus+++05010///Alzheimer disease+++05130///P…	Human Diseases+++Environmental Information Processing+++Cellular Processes+++Organismal Systems	Drug resistance: antineoplastic+++Signal transduction+++Signaling molecules and interaction+++Cell growth and death+++Immune system+++Endocrine and metabolic disease+++Neurodegenerative disease+++Infectious disease: bacterial+++Infectious disease: parasitic+++Infectious disease: viral+++Cancer: overview+++Immune disease
14675	'Gna14'	mRNA	04020///Calcium signaling pathway+++05142///Chagas disease (American trypanosomiasis)+++05146///Amoebiasis	Environmental Information Processing+++Human Diseases	Signal transduction+++Infectious disease: parasitic
15234	'Hgf'	mRNA	01521///EGFR tyrosine kinase inhibitor resistance+++04010///MAPK signaling pathway+++04014///Ras signaling pathway+++04015///Rap1 signaling pathway+++04151///PI3K-Akt signaling pathway+++04510///Focal adhesion+++05144///Malaria+++05200///Pathways in cancer+++05205///Proteoglycans in cancer+++05211///Renal cell carcinoma+++05218///Melanoma+++05225///Hepatocellular carcinoma+++05226///Gastric cancer	Human Diseases+++Environmental Information Processing+++Cellular Processes	Drug resistance: antineoplastic+++Signal transduction+++Cellular community - eukaryotes+++Infectious disease: parasitic+++Cancer: overview+++Cancer: specific types
16150	'Ikbkb'	mRNA	01523///Antifolate resistance+++04010///MAPK signaling pathway+++04014///Ras signaling pathway+++04062///Chemokine signaling pathway+++04064///NF-kappa B signaling pathway+++04068///FoxO signaling pathway+++04150///mTOR signaling pathway+++04151///PI3K-Akt signaling pathway+++04210///Apoptosis+++04380///Osteoclast differentiation+++04620///Toll-like receptor signaling pathway+++04621///NOD-like r…	Human Diseases+++Environmental Information Processing+++Organismal Systems+++Cellular Processes	Drug resistance: antineoplastic+++Signal transduction+++Immune system+++Cell growth and death+++Development and regeneration+++Nervous system+++Endocrine system+++Endocrine and metabolic disease+++Infectious disease: bacterial+++Infectious disease: parasitic+++Infectious disease: viral+++Cancer: overview+++Cancer: specific types+++Cardiovascular disease
16151	'Ikbkg'	mRNA	01523///Antifolate resistance+++04010///MAPK signaling pathway+++04014///Ras signaling pathway+++04062///Chemokine signaling pathway+++04064///NF-kappa B signaling pathway+++04151///PI3K-Akt signaling pathway+++04210///Apoptosis+++04380///Osteoclast differentiation+++04620///Toll-like receptor signaling pathway+++04621///NOD-like receptor signaling pathway+++04622///RIG-I-like receptor signaling …	Human Diseases+++Environmental Information Processing+++Organismal Systems+++Cellular Processes	Drug resistance: antineoplastic+++Signal transduction+++Immune system+++Cell growth and death+++Development and regeneration+++Endocrine system+++Infectious disease: bacterial+++Infectious disease: parasitic+++Infectious disease: viral+++Cancer: overview+++Cancer: specific types+++Immune disease+++Cardiovascular disease
16159	'Il12a'	mRNA	04060///Cytokine-cytokine receptor interaction+++04620///Toll-like receptor signaling pathway+++04622///RIG-I-like receptor signaling pathway+++04625///C-type lectin receptor signaling pathway+++04630///Jak-STAT signaling pathway+++04658///Th1 and Th2 cell differentiation+++04940///Type I diabetes mellitus+++05133///Pertussis+++05134///Legionellosis+++05140///Leishmaniasis+++05142///Chagas diseas…	Environmental Information Processing+++Organismal Systems+++Human Diseases	Signaling molecules and interaction+++Immune system+++Signal transduction+++Endocrine and metabolic disease+++Infectious disease: bacterial+++Infectious disease: parasitic+++Infectious disease: viral+++Cancer: overview+++Immune disease
16175	'Il1a'	mRNA	04010///MAPK signaling pathway+++04060///Cytokine-cytokine receptor interaction+++04217///Necroptosis+++04218///Cellular senescence+++04380///Osteoclast differentiation+++04640///Hematopoietic cell lineage+++04932///Non-alcoholic fatty liver disease (NAFLD)+++04933///AGE-RAGE signaling pathway in diabetic complications+++04940///Type I diabetes mellitus+++05020///Prion diseases+++05132///Salmonel…	Environmental Information Processing+++Cellular Processes+++Organismal Systems+++Human Diseases	Signal transduction+++Signaling molecules and interaction+++Cell growth and death+++Development and regeneration+++Immune system+++Endocrine and metabolic disease+++Neurodegenerative disease+++Infectious disease: bacterial+++Infectious disease: parasitic+++Infectious disease: viral+++Immune disease+++Cardiovascular disease
16179	'Irak1'	mRNA	04010///MAPK signaling pathway+++04064///NF-kappa B signaling pathway+++04620///Toll-like receptor signaling pathway+++04624///Toll and Imd signaling pathway+++04722///Neurotrophin signaling pathway+++05130///Pathogenic Escherichia coli infection+++05133///Pertussis+++05135///Yersinia infection+++05140///Leishmaniasis+++05142///Chagas disease (American trypanosomiasis)+++05145///Toxoplasmosis+++0…	Environmental Information Processing+++Organismal Systems+++Human Diseases	Signal transduction+++Immune system+++Nervous system+++Infectious disease: bacterial+++Infectious disease: parasitic+++Infectious disease: viral
16408	'Itgal'	mRNA	04015///Rap1 signaling pathway+++04514///Cell adhesion molecules (CAMs)+++04650///Natural killer cell mediated cytotoxicity+++04670///Leukocyte transendothelial migration+++04810///Regulation of actin cytoskeleton+++05144///Malaria+++05150///Staphylococcus aureus infection+++05166///Human T-cell leukemia virus 1 infection+++05169///Epstein-Barr virus infection+++05323///Rheumatoid arthritis+++054…	Environmental Information Processing+++Organismal Systems+++Cellular Processes+++Human Diseases	Signal transduction+++Signaling molecules and interaction+++Immune system+++Cell motility+++Infectious disease: parasitic+++Infectious disease: bacterial+++Infectious disease: viral+++Immune disease+++Cardiovascular disease
16775	'Lama4'	mRNA	04151///PI3K-Akt signaling pathway+++04510///Focal adhesion+++04512///ECM-receptor interaction+++05143///African trypanosomiasis+++05145///Toxoplasmosis+++05146///Amoebiasis+++05165///Human papillomavirus infection+++05200///Pathways in cancer+++05222///Small cell lung cancer	Environmental Information Processing+++Cellular Processes+++Human Diseases	Signal transduction+++Cellular community - eukaryotes+++Signaling molecules and interaction+++Infectious disease: parasitic+++Infectious disease: viral+++Cancer: overview+++Cancer: specific types
18707	'Pik3cd'	mRNA	00562///Inositol phosphate metabolism+++01521///EGFR tyrosine kinase inhibitor resistance+++01522///Endocrine resistance+++01524///Platinum drug resistance+++04012///ErbB signaling pathway+++04014///Ras signaling pathway+++04015///Rap1 signaling pathway+++04024///cAMP signaling pathway+++04062///Chemokine signaling pathway+++04066///HIF-1 signaling pathway+++04068///FoxO signaling pathway+++04070…	Metabolism+++Human Diseases+++Environmental Information Processing+++Organismal Systems+++Cellular Processes	Carbohydrate metabolism+++Drug resistance: antineoplastic+++Signal transduction+++Immune system+++Transport and catabolism+++Cell growth and death+++Aging+++Development and regeneration+++Cellular community - eukaryotes+++Nervous system+++Sensory system+++Cell motility+++Endocrine system+++Endocrine and metabolic disease+++Excretory system+++Digestive system+++Infectious disease: bacterial+++Infe…
18708	'Pik3r1'	mRNA	01521///EGFR tyrosine kinase inhibitor resistance+++01522///Endocrine resistance+++01524///Platinum drug resistance+++04012///ErbB signaling pathway+++04014///Ras signaling pathway+++04015///Rap1 signaling pathway+++04024///cAMP signaling pathway+++04062///Chemokine signaling pathway+++04066///HIF-1 signaling pathway+++04068///FoxO signaling pathway+++04070///Phosphatidylinositol signaling system…	Human Diseases+++Environmental Information Processing+++Organismal Systems+++Cellular Processes	Drug resistance: antineoplastic+++Signal transduction+++Immune system+++Transport and catabolism+++Cell growth and death+++Aging+++Development and regeneration+++Cellular community - eukaryotes+++Nervous system+++Sensory system+++Cell motility+++Endocrine system+++Endocrine and metabolic disease+++Excretory system+++Digestive system+++Infectious disease: bacterial+++Infectious disease: parasitic+…
18749	'Prkacb'	mRNA	01522///Endocrine resistance+++04010///MAPK signaling pathway+++04014///Ras signaling pathway+++04020///Calcium signaling pathway+++04024///cAMP signaling pathway+++04062///Chemokine signaling pathway+++04114///Oocyte meiosis+++04140///Autophagy - animal+++04211///Longevity regulating pathway+++04213///Longevity regulating pathway - multiple species+++04261///Adrenergic signaling in cardiomyocyte…	Human Diseases+++Environmental Information Processing+++Organismal Systems+++Cellular Processes	Drug resistance: antineoplastic+++Signal transduction+++Immune system+++Cell growth and death+++Transport and catabolism+++Aging+++Circulatory system+++Development and regeneration+++Cellular community - eukaryotes+++Environmental adaptation+++Nervous system+++Sensory system+++Endocrine system+++Endocrine and metabolic disease+++Excretory system+++Digestive system+++Neurodegenerative disease+++Su…
18795	'Plcb1'	mRNA	00562///Inositol phosphate metabolism+++04015///Rap1 signaling pathway+++04020///Calcium signaling pathway+++04022///cGMP-PKG signaling pathway+++04062///Chemokine signaling pathway+++04070///Phosphatidylinositol signaling system+++04071///Sphingolipid signaling pathway+++04072///Phospholipase D signaling pathway+++04261///Adrenergic signaling in cardiomyocytes+++04270///Vascular smooth muscle co…	Metabolism+++Environmental Information Processing+++Organismal Systems+++Cellular Processes+++Human Diseases	Carbohydrate metabolism+++Signal transduction+++Immune system+++Circulatory system+++Development and regeneration+++Cellular community - eukaryotes+++Environmental adaptation+++Nervous system+++Sensory system+++Endocrine system+++Endocrine and metabolic disease+++Excretory system+++Digestive system+++Neurodegenerative disease+++Infectious disease: bacterial+++Infectious disease: parasitic+++Infec…
20846	'Stat1'	mRNA	04062///Chemokine signaling pathway+++04217///Necroptosis+++04380///Osteoclast differentiation+++04620///Toll-like receptor signaling pathway+++04621///NOD-like receptor signaling pathway+++04625///C-type lectin receptor signaling pathway+++04630///Jak-STAT signaling pathway+++04658///Th1 and Th2 cell differentiation+++04659///Th17 cell differentiation+++04917///Prolactin signaling pathway+++0491…	Organismal Systems+++Cellular Processes+++Environmental Information Processing+++Human Diseases	Immune system+++Cell growth and death+++Development and regeneration+++Signal transduction+++Endocrine system+++Endocrine and metabolic disease+++Infectious disease: parasitic+++Infectious disease: bacterial+++Infectious disease: viral+++Cancer: overview+++Cancer: specific types+++Immune disease
21898	'Tlr4'	mRNA	04064///NF-kappa B signaling pathway+++04066///HIF-1 signaling pathway+++04145///Phagosome+++04151///PI3K-Akt signaling pathway+++04217///Necroptosis+++04620///Toll-like receptor signaling pathway+++04621///NOD-like receptor signaling pathway+++05130///Pathogenic Escherichia coli infection+++05131///Shigellosis+++05132///Salmonella infection+++05133///Pertussis+++05134///Legionellosis+++05135///Y…	Environmental Information Processing+++Cellular Processes+++Organismal Systems+++Human Diseases	Signal transduction+++Transport and catabolism+++Cell growth and death+++Immune system+++Infectious disease: bacterial+++Infectious disease: parasitic+++Infectious disease: viral+++Cancer: overview+++Immune disease
26399	'Map2k6'	mRNA	04010///MAPK signaling pathway+++04015///Rap1 signaling pathway+++04212///Longevity regulating pathway - worm+++04218///Cellular senescence+++04380///Osteoclast differentiation+++04620///Toll-like receptor signaling pathway+++04664///Fc epsilon RI signaling pathway+++04668///TNF signaling pathway+++04750///Inflammatory mediator regulation of TRP channels+++04912///GnRH signaling pathway+++04935//…	Environmental Information Processing+++Organismal Systems+++Cellular Processes+++Human Diseases	Signal transduction+++Aging+++Cell growth and death+++Development and regeneration+++Immune system+++Sensory system+++Endocrine system+++Neurodegenerative disease+++Infectious disease: bacterial+++Infectious disease: parasitic+++Infectious disease: viral+++Cancer: overview+++Cardiovascular disease
30955	'Pik3cg'	mRNA	00562///Inositol phosphate metabolism+++04022///cGMP-PKG signaling pathway+++04062///Chemokine signaling pathway+++04072///Phospholipase D signaling pathway+++04151///PI3K-Akt signaling pathway+++04261///Adrenergic signaling in cardiomyocytes+++04371///Apelin signaling pathway+++04611///Platelet activation+++04725///Cholinergic synapse+++04921///Oxytocin signaling pathway+++05145///Toxoplasmosis+…	Metabolism+++Environmental Information Processing+++Organismal Systems+++Human Diseases	Carbohydrate metabolism+++Signal transduction+++Immune system+++Circulatory system+++Nervous system+++Endocrine system+++Infectious disease: parasitic+++Infectious disease: viral
73699	'Ppp2r1b'	mRNA	03015///mRNA surveillance pathway+++04071///Sphingolipid signaling pathway+++04114///Oocyte meiosis+++04151///PI3K-Akt signaling pathway+++04152///AMPK signaling pathway+++04261///Adrenergic signaling in cardiomyocytes+++04350///TGF-beta signaling pathway+++04390///Hippo signaling pathway+++04391///Hippo signaling pathway - fly+++04530///Tight junction+++04728///Dopaminergic synapse+++04730///Lon…	Genetic Information Processing+++Environmental Information Processing+++Cellular Processes+++Organismal Systems+++Human Diseases	Translation+++Signal transduction+++Cell growth and death+++Circulatory system+++Cellular community - eukaryotes+++Nervous system+++Infectious disease: parasitic+++Infectious disease: viral

## Sheet: Decreased immune system
Decreased miRNA target genes associated with the immune system
Gene ID	Gene Symbol	Type	KEGG Pathway Term	KEGG Pathway Term Level1	KEGG Pathway Term Level2
104111	'Adcy3'	mRNA	00230///Purine metabolism+++01522///Endocrine resistance+++04015///Rap1 signaling pathway+++04020///Calcium signaling pathway+++04022///cGMP-PKG signaling pathway+++04024///cAMP signaling pathway+++04062///Chemokine signaling pathway+++04072///Phospholipase D signaling pathway+++04114///Oocyte meiosis+++04211///Longevity regulating pathway+++04213///Longevity regulating pathway - multiple species…	Metabolism+++Human Diseases+++Environmental Information Processing+++Organismal Systems+++Cellular Processes	Nucleotide metabolism+++Drug resistance: antineoplastic+++Signal transduction+++Immune system+++Cell growth and death+++Aging+++Circulatory system+++Cellular community - eukaryotes+++Environmental adaptation+++Nervous system+++Sensory system+++Endocrine system+++Endocrine and metabolic disease+++Excretory system+++Digestive system+++Substance dependence+++Infectious disease: bacterial+++Infectiou…
107607	'Nod1'	mRNA	04621///NOD-like receptor signaling pathway+++05120///Epithelial cell signaling in Helicobacter pylori infection+++05131///Shigellosis+++05133///Pertussis	Organismal Systems+++Human Diseases	Immune system+++Infectious disease: bacterial
109700	'Itga1'	mRNA	04151///PI3K-Akt signaling pathway+++04510///Focal adhesion+++04512///ECM-receptor interaction+++04640///Hematopoietic cell lineage+++04810///Regulation of actin cytoskeleton+++05165///Human papillomavirus infection+++05410///Hypertrophic cardiomyopathy (HCM)+++05412///Arrhythmogenic right ventricular cardiomyopathy (ARVC)+++05414///Dilated cardiomyopathy (DCM)	Environmental Information Processing+++Cellular Processes+++Organismal Systems+++Human Diseases	Signal transduction+++Cellular community - eukaryotes+++Signaling molecules and interaction+++Immune system+++Cell motility+++Infectious disease: viral+++Cardiovascular disease
109821	'F11'	mRNA	04610///Complement and coagulation cascades	Organismal Systems	Immune system
109880	'Braf'	mRNA	01521///EGFR tyrosine kinase inhibitor resistance+++01522///Endocrine resistance+++04010///MAPK signaling pathway+++04012///ErbB signaling pathway+++04013///MAPK signaling pathway - fly+++04015///Rap1 signaling pathway+++04024///cAMP signaling pathway+++04062///Chemokine signaling pathway+++04068///FoxO signaling pathway+++04150///mTOR signaling pathway+++04214///Apoptosis - fly+++04270///Vascula…	Human Diseases+++Environmental Information Processing+++Organismal Systems+++Cellular Processes	Drug resistance: antineoplastic+++Signal transduction+++Immune system+++Cell growth and death+++Circulatory system+++Development and regeneration+++Cellular community - eukaryotes+++Nervous system+++Cell motility+++Endocrine system+++Endocrine and metabolic disease+++Substance dependence+++Infectious disease: viral+++Cancer: overview+++Cancer: specific types
11513	'Adcy7'	mRNA	00230///Purine metabolism+++01522///Endocrine resistance+++04015///Rap1 signaling pathway+++04020///Calcium signaling pathway+++04022///cGMP-PKG signaling pathway+++04024///cAMP signaling pathway+++04062///Chemokine signaling pathway+++04072///Phospholipase D signaling pathway+++04114///Oocyte meiosis+++04211///Longevity regulating pathway+++04213///Longevity regulating pathway - multiple species…	Metabolism+++Human Diseases+++Environmental Information Processing+++Organismal Systems+++Cellular Processes	Nucleotide metabolism+++Drug resistance: antineoplastic+++Signal transduction+++Immune system+++Cell growth and death+++Aging+++Circulatory system+++Cellular community - eukaryotes+++Environmental adaptation+++Nervous system+++Sensory system+++Endocrine system+++Endocrine and metabolic disease+++Digestive system+++Substance dependence+++Infectious disease: viral+++Cancer: overview+++Cardiovascula…
11733	'Ank1'	mRNA	04624///Toll and Imd signaling pathway+++05205///Proteoglycans in cancer	Organismal Systems+++Human Diseases	Immune system+++Cancer: overview
11793	'Atg5'	mRNA	04136///Autophagy - other+++04137///Mitophagy - animal+++04140///Autophagy - animal+++04211///Longevity regulating pathway+++04213///Longevity regulating pathway - multiple species+++04216///Ferroptosis+++04621///NOD-like receptor signaling pathway+++04622///RIG-I-like receptor signaling pathway+++05131///Shigellosis	Cellular Processes+++Organismal Systems+++Human Diseases	Transport and catabolism+++Aging+++Cell growth and death+++Immune system+++Infectious disease: bacterial
11845	'Arf6'	mRNA	04014///Ras signaling pathway+++04072///Phospholipase D signaling pathway+++04144///Endocytosis+++04666///Fc gamma R-mediated phagocytosis+++05130///Pathogenic Escherichia coli infection+++05135///Yersinia infection	Environmental Information Processing+++Cellular Processes+++Organismal Systems+++Human Diseases	Signal transduction+++Transport and catabolism+++Immune system+++Infectious disease: bacterial
12048	'Bcl2l1'	mRNA	01521///EGFR tyrosine kinase inhibitor resistance+++01524///Platinum drug resistance+++04014///Ras signaling pathway+++04064///NF-kappa B signaling pathway+++04115///p53 signaling pathway+++04137///Mitophagy - animal+++04140///Autophagy - animal+++04151///PI3K-Akt signaling pathway+++04210///Apoptosis+++04215///Apoptosis - multiple species+++04621///NOD-like receptor signaling pathway+++04630///J…	Human Diseases+++Environmental Information Processing+++Cellular Processes+++Organismal Systems	Drug resistance: antineoplastic+++Signal transduction+++Cell growth and death+++Transport and catabolism+++Immune system+++Neurodegenerative disease+++Infectious disease: bacterial+++Infectious disease: parasitic+++Infectious disease: viral+++Cancer: overview+++Cancer: specific types
12258	'Serping1'	mRNA	04610///Complement and coagulation cascades+++05133///Pertussis	Organismal Systems+++Human Diseases	Immune system+++Infectious disease: bacterial
12507	'Cd5'	mRNA	04640///Hematopoietic cell lineage	Organismal Systems	Immune system
12517	'Cd72'	mRNA	04662///B cell receptor signaling pathway	Organismal Systems	Immune system
12632	'Cfl2'	mRNA	04360///Axon guidance+++04666///Fc gamma R-mediated phagocytosis+++04810///Regulation of actin cytoskeleton+++05133///Pertussis+++05170///Human immunodeficiency virus 1 infection	Organismal Systems+++Cellular Processes+++Human Diseases	Development and regeneration+++Immune system+++Cell motility+++Infectious disease: bacterial+++Infectious disease: viral
12738	'Cldn2'	mRNA	04514///Cell adhesion molecules (CAMs)+++04530///Tight junction+++04670///Leukocyte transendothelial migration+++05130///Pathogenic Escherichia coli infection+++05160///Hepatitis C	Environmental Information Processing+++Cellular Processes+++Organismal Systems+++Human Diseases	Signaling molecules and interaction+++Cellular community - eukaryotes+++Immune system+++Infectious disease: bacterial+++Infectious disease: viral
12766	'Cxcr3'	mRNA	04060///Cytokine-cytokine receptor interaction+++04061///Viral protein interaction with cytokine and cytokine receptor+++04062///Chemokine signaling pathway	Environmental Information Processing+++Organismal Systems	Signaling molecules and interaction+++Immune system
12774	'Ccr5'	mRNA	04060///Cytokine-cytokine receptor interaction+++04061///Viral protein interaction with cytokine and cytokine receptor+++04062///Chemokine signaling pathway+++04144///Endocytosis+++05145///Toxoplasmosis+++05163///Human cytomegalovirus infection+++05167///Kaposi sarcoma-associated herpesvirus infection+++05170///Human immunodeficiency virus 1 infection+++05203///Viral carcinogenesis	Environmental Information Processing+++Organismal Systems+++Cellular Processes+++Human Diseases	Signaling molecules and interaction+++Immune system+++Transport and catabolism+++Infectious disease: parasitic+++Infectious disease: viral+++Cancer: overview
140580	'Elmo1'	mRNA	04062///Chemokine signaling pathway+++05100///Bacterial invasion of epithelial cells+++05131///Shigellosis	Organismal Systems+++Human Diseases	Immune system+++Infectious disease: bacterial
14677	'Gnai1'	mRNA	04015///Rap1 signaling pathway+++04022///cGMP-PKG signaling pathway+++04024///cAMP signaling pathway+++04062///Chemokine signaling pathway+++04071///Sphingolipid signaling pathway+++04261///Adrenergic signaling in cardiomyocytes+++04360///Axon guidance+++04371///Apelin signaling pathway+++04540///Gap junction+++04611///Platelet activation+++04670///Leukocyte transendothelial migration+++04713///C…	Environmental Information Processing+++Organismal Systems+++Cellular Processes+++Human Diseases	Signal transduction+++Immune system+++Circulatory system+++Development and regeneration+++Cellular community - eukaryotes+++Environmental adaptation+++Nervous system+++Endocrine system+++Endocrine and metabolic disease+++Digestive system+++Neurodegenerative disease+++Substance dependence+++Infectious disease: bacterial+++Infectious disease: parasitic+++Infectious disease: viral+++Cancer: overview
14678	'Gnai2'	mRNA	04015///Rap1 signaling pathway+++04022///cGMP-PKG signaling pathway+++04024///cAMP signaling pathway+++04062///Chemokine signaling pathway+++04071///Sphingolipid signaling pathway+++04261///Adrenergic signaling in cardiomyocytes+++04360///Axon guidance+++04371///Apelin signaling pathway+++04540///Gap junction+++04611///Platelet activation+++04670///Leukocyte transendothelial migration+++04713///C…	Environmental Information Processing+++Organismal Systems+++Cellular Processes+++Human Diseases	Signal transduction+++Immune system+++Circulatory system+++Development and regeneration+++Cellular community - eukaryotes+++Environmental adaptation+++Nervous system+++Endocrine system+++Endocrine and metabolic disease+++Digestive system+++Neurodegenerative disease+++Substance dependence+++Infectious disease: bacterial+++Infectious disease: parasitic+++Infectious disease: viral+++Cancer: overview
14702	'Gng2'	mRNA	04014///Ras signaling pathway+++04062///Chemokine signaling pathway+++04151///PI3K-Akt signaling pathway+++04371///Apelin signaling pathway+++04713///Circadian entrainment+++04723///Retrograde endocannabinoid signaling+++04724///Glutamatergic synapse+++04725///Cholinergic synapse+++04726///Serotonergic synapse+++04727///GABAergic synapse+++04728///Dopaminergic synapse+++04926///Relaxin signaling …	Environmental Information Processing+++Organismal Systems+++Human Diseases	Signal transduction+++Immune system+++Environmental adaptation+++Nervous system+++Endocrine system+++Substance dependence+++Infectious disease: viral+++Cancer: overview
14706	'Gng4'	mRNA	04014///Ras signaling pathway+++04062///Chemokine signaling pathway+++04151///PI3K-Akt signaling pathway+++04371///Apelin signaling pathway+++04713///Circadian entrainment+++04723///Retrograde endocannabinoid signaling+++04724///Glutamatergic synapse+++04725///Cholinergic synapse+++04726///Serotonergic synapse+++04727///GABAergic synapse+++04728///Dopaminergic synapse+++04926///Relaxin signaling …	Environmental Information Processing+++Organismal Systems+++Human Diseases	Signal transduction+++Immune system+++Environmental adaptation+++Nervous system+++Endocrine system+++Substance dependence+++Infectious disease: viral+++Cancer: overview
14710	'Gngt2'	mRNA	04014///Ras signaling pathway+++04062///Chemokine signaling pathway+++04151///PI3K-Akt signaling pathway+++04371///Apelin signaling pathway+++04713///Circadian entrainment+++04723///Retrograde endocannabinoid signaling+++04724///Glutamatergic synapse+++04725///Cholinergic synapse+++04726///Serotonergic synapse+++04727///GABAergic synapse+++04728///Dopaminergic synapse+++04926///Relaxin signaling …	Environmental Information Processing+++Organismal Systems+++Human Diseases	Signal transduction+++Immune system+++Environmental adaptation+++Nervous system+++Endocrine system+++Substance dependence+++Infectious disease: viral+++Cancer: overview
15976	'Ifnar2'	mRNA	04060///Cytokine-cytokine receptor interaction+++04151///PI3K-Akt signaling pathway+++04217///Necroptosis+++04380///Osteoclast differentiation+++04620///Toll-like receptor signaling pathway+++04621///NOD-like receptor signaling pathway+++04630///Jak-STAT signaling pathway+++04650///Natural killer cell mediated cytotoxicity+++05160///Hepatitis C+++05162///Measles+++05164///Influenza A+++05165///Hu…	Environmental Information Processing+++Cellular Processes+++Organismal Systems+++Human Diseases	Signaling molecules and interaction+++Signal transduction+++Cell growth and death+++Development and regeneration+++Immune system+++Infectious disease: viral+++Cancer: overview
16149	'Cd74'	mRNA	04612///Antigen processing and presentation+++05152///Tuberculosis+++05168///Herpes simplex virus 1 infection	Organismal Systems+++Human Diseases	Immune system+++Infectious disease: bacterial+++Infectious disease: viral
16169	'Il15ra'	mRNA	04060///Cytokine-cytokine receptor interaction+++04630///Jak-STAT signaling pathway+++04672///Intestinal immune network for IgA production+++05166///Human T-cell leukemia virus 1 infection+++05200///Pathways in cancer	Environmental Information Processing+++Organismal Systems+++Human Diseases	Signaling molecules and interaction+++Signal transduction+++Immune system+++Infectious disease: viral+++Cancer: overview
16180	'Il1rap'	mRNA	04010///MAPK signaling pathway+++04060///Cytokine-cytokine receptor interaction+++04659///Th17 cell differentiation+++04750///Inflammatory mediator regulation of TRP channels	Environmental Information Processing+++Organismal Systems	Signal transduction+++Signaling molecules and interaction+++Immune system+++Sensory system
16193	'Il6'	mRNA	01521///EGFR tyrosine kinase inhibitor resistance+++01523///Antifolate resistance+++04060///Cytokine-cytokine receptor interaction+++04061///Viral protein interaction with cytokine and cytokine receptor+++04066///HIF-1 signaling pathway+++04068///FoxO signaling pathway+++04151///PI3K-Akt signaling pathway+++04218///Cellular senescence+++04620///Toll-like receptor signaling pathway+++04621///NOD-l…	Human Diseases+++Environmental Information Processing+++Cellular Processes+++Organismal Systems	Drug resistance: antineoplastic+++Signaling molecules and interaction+++Signal transduction+++Cell growth and death+++Immune system+++Endocrine and metabolic disease+++Neurodegenerative disease+++Infectious disease: bacterial+++Infectious disease: parasitic+++Infectious disease: viral+++Cancer: overview+++Immune disease+++Cardiovascular disease
16331	'Inpp5d'	mRNA	00562///Inositol phosphate metabolism+++04070///Phosphatidylinositol signaling system+++04662///B cell receptor signaling pathway+++04664///Fc epsilon RI signaling pathway+++04666///Fc gamma R-mediated phagocytosis	Metabolism+++Environmental Information Processing+++Organismal Systems	Carbohydrate metabolism+++Signal transduction+++Immune system
16364	'Irf4'	mRNA	04659///Th17 cell differentiation	Organismal Systems	Immune system
16400	'Itga3'	mRNA	04151///PI3K-Akt signaling pathway+++04510///Focal adhesion+++04512///ECM-receptor interaction+++04640///Hematopoietic cell lineage+++04810///Regulation of actin cytoskeleton+++05165///Human papillomavirus infection+++05200///Pathways in cancer+++05222///Small cell lung cancer+++05410///Hypertrophic cardiomyopathy (HCM)+++05412///Arrhythmogenic right ventricular cardiomyopathy (ARVC)+++05414///Di…	Environmental Information Processing+++Cellular Processes+++Organismal Systems+++Human Diseases	Signal transduction+++Cellular community - eukaryotes+++Signaling molecules and interaction+++Immune system+++Cell motility+++Infectious disease: viral+++Cancer: overview+++Cancer: specific types+++Cardiovascular disease
16653	'Kras'	mRNA	01521///EGFR tyrosine kinase inhibitor resistance+++01522///Endocrine resistance+++04010///MAPK signaling pathway+++04012///ErbB signaling pathway+++04013///MAPK signaling pathway - fly+++04014///Ras signaling pathway+++04015///Rap1 signaling pathway+++04062///Chemokine signaling pathway+++04068///FoxO signaling pathway+++04071///Sphingolipid signaling pathway+++04072///Phospholipase D signaling …	Human Diseases+++Environmental Information Processing+++Organismal Systems+++Cellular Processes	Drug resistance: antineoplastic+++Signal transduction+++Immune system+++Transport and catabolism+++Cell growth and death+++Aging+++Development and regeneration+++Cellular community - eukaryotes+++Environmental adaptation+++Nervous system+++Cell motility+++Endocrine system+++Endocrine and metabolic disease+++Excretory system+++Substance dependence+++Infectious disease: viral+++Cancer: overview+++C…
16886	'Limk2'	mRNA	04360///Axon guidance+++04666///Fc gamma R-mediated phagocytosis+++04810///Regulation of actin cytoskeleton+++05170///Human immunodeficiency virus 1 infection	Organismal Systems+++Cellular Processes+++Human Diseases	Development and regeneration+++Immune system+++Cell motility+++Infectious disease: viral
18044	'Nfya'	mRNA	04612///Antigen processing and presentation+++05152///Tuberculosis	Organismal Systems+++Human Diseases	Immune system+++Infectious disease: bacterial
18439	'P2rx7'	mRNA	04020///Calcium signaling pathway+++04080///Neuroactive ligand-receptor interaction+++04621///NOD-like receptor signaling pathway	Environmental Information Processing+++Organismal Systems	Signal transduction+++Signaling molecules and interaction+++Immune system
18707	'Pik3cd'	mRNA	00562///Inositol phosphate metabolism+++01521///EGFR tyrosine kinase inhibitor resistance+++01522///Endocrine resistance+++01524///Platinum drug resistance+++04012///ErbB signaling pathway+++04014///Ras signaling pathway+++04015///Rap1 signaling pathway+++04024///cAMP signaling pathway+++04062///Chemokine signaling pathway+++04066///HIF-1 signaling pathway+++04068///FoxO signaling pathway+++04070…	Metabolism+++Human Diseases+++Environmental Information Processing+++Organismal Systems+++Cellular Processes	Carbohydrate metabolism+++Drug resistance: antineoplastic+++Signal transduction+++Immune system+++Transport and catabolism+++Cell growth and death+++Aging+++Development and regeneration+++Cellular community - eukaryotes+++Nervous system+++Sensory system+++Cell motility+++Endocrine system+++Endocrine and metabolic disease+++Excretory system+++Digestive system+++Infectious disease: bacterial+++Infe…
18708	'Pik3r1'	mRNA	01521///EGFR tyrosine kinase inhibitor resistance+++01522///Endocrine resistance+++01524///Platinum drug resistance+++04012///ErbB signaling pathway+++04014///Ras signaling pathway+++04015///Rap1 signaling pathway+++04024///cAMP signaling pathway+++04062///Chemokine signaling pathway+++04066///HIF-1 signaling pathway+++04068///FoxO signaling pathway+++04070///Phosphatidylinositol signaling system…	Human Diseases+++Environmental Information Processing+++Organismal Systems+++Cellular Processes	Drug resistance: antineoplastic+++Signal transduction+++Immune system+++Transport and catabolism+++Cell growth and death+++Aging+++Development and regeneration+++Cellular community - eukaryotes+++Nervous system+++Sensory system+++Cell motility+++Endocrine system+++Endocrine and metabolic disease+++Excretory system+++Digestive system+++Infectious disease: bacterial+++Infectious disease: parasitic+…
18717	'Pip5k1c'	mRNA	00562///Inositol phosphate metabolism+++04070///Phosphatidylinositol signaling system+++04072///Phospholipase D signaling pathway+++04144///Endocytosis+++04666///Fc gamma R-mediated phagocytosis+++04810///Regulation of actin cytoskeleton+++05135///Yersinia infection+++05231///Choline metabolism in cancer	Metabolism+++Environmental Information Processing+++Cellular Processes+++Organismal Systems+++Human Diseases	Carbohydrate metabolism+++Signal transduction+++Transport and catabolism+++Immune system+++Cell motility+++Infectious disease: bacterial+++Cancer: overview
18752	'Prkcg'	mRNA	01521///EGFR tyrosine kinase inhibitor resistance+++04010///MAPK signaling pathway+++04012///ErbB signaling pathway+++04014///Ras signaling pathway+++04015///Rap1 signaling pathway+++04020///Calcium signaling pathway+++04066///HIF-1 signaling pathway+++04070///Phosphatidylinositol signaling system+++04071///Sphingolipid signaling pathway+++04150///mTOR signaling pathway+++04270///Vascular smooth …	Human Diseases+++Environmental Information Processing+++Organismal Systems+++Cellular Processes	Drug resistance: antineoplastic+++Signal transduction+++Circulatory system+++Cellular community - eukaryotes+++Immune system+++Environmental adaptation+++Nervous system+++Sensory system+++Endocrine system+++Excretory system+++Digestive system+++Substance dependence+++Infectious disease: parasitic+++Infectious disease: viral+++Cancer: overview+++Cancer: specific types
18787	'Serpine1'	mRNA	04066///HIF-1 signaling pathway+++04115///p53 signaling pathway+++04218///Cellular senescence+++04371///Apelin signaling pathway+++04390///Hippo signaling pathway+++04610///Complement and coagulation cascades+++04933///AGE-RAGE signaling pathway in diabetic complications+++05142///Chagas disease (American trypanosomiasis)	Environmental Information Processing+++Cellular Processes+++Organismal Systems+++Human Diseases	Signal transduction+++Cell growth and death+++Immune system+++Endocrine and metabolic disease+++Infectious disease: parasitic
19091	'Prkg1'	mRNA	04022///cGMP-PKG signaling pathway+++04270///Vascular smooth muscle contraction+++04540///Gap junction+++04611///Platelet activation+++04713///Circadian entrainment+++04714///Thermogenesis+++04730///Long-term depression+++04740///Olfactory transduction+++04923///Regulation of lipolysis in adipocytes+++04970///Salivary secretion	Environmental Information Processing+++Organismal Systems+++Cellular Processes	Signal transduction+++Circulatory system+++Cellular community - eukaryotes+++Immune system+++Environmental adaptation+++Nervous system+++Sensory system+++Endocrine system+++Digestive system
19128	'Pros1'	mRNA	04610///Complement and coagulation cascades	Organismal Systems	Immune system
19727	'Rfxank'	mRNA	04612///Antigen processing and presentation+++05152///Tuberculosis+++05340///Primary immunodeficiency	Organismal Systems+++Human Diseases	Immune system+++Infectious disease: bacterial+++Immune disease
20400	'Sh2d1a'	mRNA	04650///Natural killer cell mediated cytotoxicity	Organismal Systems	Immune system
20779	'Src'	mRNA	01521///EGFR tyrosine kinase inhibitor resistance+++01522///Endocrine resistance+++04012///ErbB signaling pathway+++04013///MAPK signaling pathway - fly+++04015///Rap1 signaling pathway+++04062///Chemokine signaling pathway+++04137///Mitophagy - animal+++04144///Endocytosis+++04360///Axon guidance+++04370///VEGF signaling pathway+++04510///Focal adhesion+++04520///Adherens junction+++04530///Tigh…	Human Diseases+++Environmental Information Processing+++Organismal Systems+++Cellular Processes	Drug resistance: antineoplastic+++Signal transduction+++Immune system+++Transport and catabolism+++Development and regeneration+++Cellular community - eukaryotes+++Nervous system+++Sensory system+++Cell motility+++Endocrine system+++Infectious disease: bacterial+++Infectious disease: viral+++Cancer: overview+++Cancer: specific types+++Cardiovascular disease
20846	'Stat1'	mRNA	04062///Chemokine signaling pathway+++04217///Necroptosis+++04380///Osteoclast differentiation+++04620///Toll-like receptor signaling pathway+++04621///NOD-like receptor signaling pathway+++04625///C-type lectin receptor signaling pathway+++04630///Jak-STAT signaling pathway+++04658///Th1 and Th2 cell differentiation+++04659///Th17 cell differentiation+++04917///Prolactin signaling pathway+++0491…	Organismal Systems+++Cellular Processes+++Environmental Information Processing+++Human Diseases	Immune system+++Cell growth and death+++Development and regeneration+++Signal transduction+++Endocrine system+++Endocrine and metabolic disease+++Infectious disease: parasitic+++Infectious disease: bacterial+++Infectious disease: viral+++Cancer: overview+++Cancer: specific types+++Immune disease
208650	'Cblb'	mRNA	04012///ErbB signaling pathway+++04120///Ubiquitin mediated proteolysis+++04144///Endocytosis+++04625///C-type lectin receptor signaling pathway+++04660///T cell receptor signaling pathway+++04910///Insulin signaling pathway+++05162///Measles	Environmental Information Processing+++Genetic Information Processing+++Cellular Processes+++Organismal Systems+++Human Diseases	Signal transduction+++Folding, sorting and degradation+++Transport and catabolism+++Immune system+++Endocrine system+++Infectious disease: viral
216148	'Shc2'	mRNA	01521///EGFR tyrosine kinase inhibitor resistance+++01522///Endocrine resistance+++04012///ErbB signaling pathway+++04014///Ras signaling pathway+++04062///Chemokine signaling pathway+++04072///Phospholipase D signaling pathway+++04370///VEGF signaling pathway+++04510///Focal adhesion+++04650///Natural killer cell mediated cytotoxicity+++04722///Neurotrophin signaling pathway+++04910///Insulin si…	Human Diseases+++Environmental Information Processing+++Organismal Systems+++Cellular Processes	Drug resistance: antineoplastic+++Signal transduction+++Immune system+++Cellular community - eukaryotes+++Nervous system+++Endocrine system+++Substance dependence+++Infectious disease: bacterial+++Cancer: specific types
223864	'Rapgef3'	mRNA	04015///Rap1 signaling pathway+++04024///cAMP signaling pathway+++04072///Phospholipase D signaling pathway+++04261///Adrenergic signaling in cardiomyocytes+++04670///Leukocyte transendothelial migration+++04720///Long-term potentiation+++04726///Serotonergic synapse	Environmental Information Processing+++Organismal Systems	Signal transduction+++Circulatory system+++Immune system+++Nervous system
225724	'Mapk4'	mRNA	04657///IL-17 signaling pathway	Organismal Systems	Immune system
229900	'Gbp7'	mRNA	04621///NOD-like receptor signaling pathway	Organismal Systems	Immune system
234779	'Plcg2'	mRNA	00562///Inositol phosphate metabolism+++01521///EGFR tyrosine kinase inhibitor resistance+++04012///ErbB signaling pathway+++04014///Ras signaling pathway+++04020///Calcium signaling pathway+++04064///NF-kappa B signaling pathway+++04066///HIF-1 signaling pathway+++04070///Phosphatidylinositol signaling system+++04072///Phospholipase D signaling pathway+++04360///Axon guidance+++04370///VEGF sign…	Metabolism+++Human Diseases+++Environmental Information Processing+++Organismal Systems	Carbohydrate metabolism+++Drug resistance: antineoplastic+++Signal transduction+++Development and regeneration+++Immune system+++Nervous system+++Sensory system+++Endocrine system+++Endocrine and metabolic disease+++Infectious disease: bacterial+++Infectious disease: viral+++Cancer: overview+++Cancer: specific types
26385	'Grk6'	mRNA	04062///Chemokine signaling pathway+++04144///Endocytosis+++04341///Hedgehog signaling pathway - fly+++05032///Morphine addiction	Organismal Systems+++Cellular Processes+++Environmental Information Processing+++Human Diseases	Immune system+++Transport and catabolism+++Signal transduction+++Substance dependence
26400	'Map2k7'	mRNA	04010///MAPK signaling pathway+++04012///ErbB signaling pathway+++04013///MAPK signaling pathway - fly+++04141///Protein processing in endoplasmic reticulum+++04214///Apoptosis - fly+++04361///Axon regeneration+++04380///Osteoclast differentiation+++04530///Tight junction+++04620///Toll-like receptor signaling pathway+++04624///Toll and Imd signaling pathway+++04660///T cell receptor signaling pa…	Environmental Information Processing+++Genetic Information Processing+++Cellular Processes+++Organismal Systems+++Human Diseases	Signal transduction+++Folding, sorting and degradation+++Cell growth and death+++Development and regeneration+++Cellular community - eukaryotes+++Immune system+++Nervous system+++Endocrine system+++Infectious disease: bacterial+++Infectious disease: viral+++Cardiovascular disease
26414	'Mapk10'	mRNA	01522///Endocrine resistance+++04010///MAPK signaling pathway+++04012///ErbB signaling pathway+++04013///MAPK signaling pathway - fly+++04014///Ras signaling pathway+++04024///cAMP signaling pathway+++04068///FoxO signaling pathway+++04071///Sphingolipid signaling pathway+++04137///Mitophagy - animal+++04140///Autophagy - animal+++04141///Protein processing in endoplasmic reticulum+++04210///Apop…	Human Diseases+++Environmental Information Processing+++Cellular Processes+++Genetic Information Processing+++Organismal Systems	Drug resistance: antineoplastic+++Signal transduction+++Transport and catabolism+++Folding, sorting and degradation+++Cell growth and death+++Aging+++Development and regeneration+++Cellular community - eukaryotes+++Immune system+++Nervous system+++Sensory system+++Endocrine system+++Endocrine and metabolic disease+++Infectious disease: bacterial+++Infectious disease: parasitic+++Infectious diseas…
270118	'Maml2'	mRNA	04330///Notch signaling pathway+++04658///Th1 and Th2 cell differentiation+++05165///Human papillomavirus infection	Environmental Information Processing+++Organismal Systems+++Human Diseases	Signal transduction+++Immune system+++Infectious disease: viral
329502	'Pla2g4e'	mRNA	00564///Glycerophospholipid metabolism+++00565///Ether lipid metabolism+++00590///Arachidonic acid metabolism+++00591///Linoleic acid metabolism+++00592///alpha-Linolenic acid metabolism+++04010///MAPK signaling pathway+++04014///Ras signaling pathway+++04072///Phospholipase D signaling pathway+++04217///Necroptosis+++04270///Vascular smooth muscle contraction+++04370///VEGF signaling pathway+++0…	Metabolism+++Environmental Information Processing+++Cellular Processes+++Organismal Systems+++Human Diseases	Lipid metabolism+++Signal transduction+++Cell growth and death+++Circulatory system+++Immune system+++Nervous system+++Sensory system+++Endocrine system+++Cancer: overview
53357	'Pla2g6'	mRNA	00564///Glycerophospholipid metabolism+++00565///Ether lipid metabolism+++00590///Arachidonic acid metabolism+++00591///Linoleic acid metabolism+++00592///alpha-Linolenic acid metabolism+++04014///Ras signaling pathway+++04270///Vascular smooth muscle contraction+++04666///Fc gamma R-mediated phagocytosis+++04750///Inflammatory mediator regulation of TRP channels	Metabolism+++Environmental Information Processing+++Organismal Systems	Lipid metabolism+++Signal transduction+++Circulatory system+++Immune system+++Sensory system
56637	'Gsk3b'	mRNA	01521///EGFR tyrosine kinase inhibitor resistance+++04012///ErbB signaling pathway+++04062///Chemokine signaling pathway+++04110///Cell cycle+++04150///mTOR signaling pathway+++04151///PI3K-Akt signaling pathway+++04310///Wnt signaling pathway+++04340///Hedgehog signaling pathway+++04341///Hedgehog signaling pathway - fly+++04360///Axon guidance+++04390///Hippo signaling pathway+++04510///Focal a…	Human Diseases+++Environmental Information Processing+++Organismal Systems+++Cellular Processes	Drug resistance: antineoplastic+++Signal transduction+++Immune system+++Cell growth and death+++Development and regeneration+++Cellular community - eukaryotes+++Environmental adaptation+++Nervous system+++Endocrine system+++Endocrine and metabolic disease+++Neurodegenerative disease+++Infectious disease: bacterial+++Infectious disease: viral+++Cancer: overview+++Cancer: specific types
58800	'Trpm7'	mRNA	04217///Necroptosis+++04218///Cellular senescence+++04621///NOD-like receptor signaling pathway+++04978///Mineral absorption	Cellular Processes+++Organismal Systems	Cell growth and death+++Immune system+++Digestive system
71609	'Tradd'	mRNA	04010///MAPK signaling pathway+++04064///NF-kappa B signaling pathway+++04071///Sphingolipid signaling pathway+++04210///Apoptosis+++04217///Necroptosis+++04622///RIG-I-like receptor signaling pathway+++04657///IL-17 signaling pathway+++04668///TNF signaling pathway+++04920///Adipocytokine signaling pathway+++05130///Pathogenic Escherichia coli infection+++05131///Shigellosis+++05152///Tuberculos…	Environmental Information Processing+++Cellular Processes+++Organismal Systems+++Human Diseases	Signal transduction+++Cell growth and death+++Immune system+++Endocrine system+++Infectious disease: bacterial+++Infectious disease: viral+++Cancer: overview
73181	'Nfatc4'	mRNA	04022///cGMP-PKG signaling pathway+++04218///Cellular senescence+++04310///Wnt signaling pathway+++04360///Axon guidance+++04625///C-type lectin receptor signaling pathway+++04921///Oxytocin signaling pathway+++05161///Hepatitis B+++05163///Human cytomegalovirus infection+++05166///Human T-cell leukemia virus 1 infection+++05167///Kaposi sarcoma-associated herpesvirus infection+++05170///Human im…	Environmental Information Processing+++Cellular Processes+++Organismal Systems+++Human Diseases	Signal transduction+++Cell growth and death+++Development and regeneration+++Immune system+++Endocrine system+++Infectious disease: viral
77040	'Atg16l1'	mRNA	04136///Autophagy - other+++04140///Autophagy - animal+++04621///NOD-like receptor signaling pathway+++05131///Shigellosis	Cellular Processes+++Organismal Systems+++Human Diseases	Transport and catabolism+++Immune system+++Infectious disease: bacterial
78390	'Pla2g4d'	mRNA	00564///Glycerophospholipid metabolism+++00565///Ether lipid metabolism+++00590///Arachidonic acid metabolism+++00591///Linoleic acid metabolism+++00592///alpha-Linolenic acid metabolism+++04010///MAPK signaling pathway+++04014///Ras signaling pathway+++04072///Phospholipase D signaling pathway+++04217///Necroptosis+++04270///Vascular smooth muscle contraction+++04370///VEGF signaling pathway+++0…	Metabolism+++Environmental Information Processing+++Cellular Processes+++Organismal Systems+++Human Diseases	Lipid metabolism+++Signal transduction+++Cell growth and death+++Circulatory system+++Immune system+++Nervous system+++Sensory system+++Endocrine system+++Cancer: overview
83490	'Pik3ap1'	mRNA	04151///PI3K-Akt signaling pathway+++04662///B cell receptor signaling pathway	Environmental Information Processing+++Organismal Systems	Signal transduction+++Immune system
22329	'Vcam1'	mRNA	04064///NF-kappa B signaling pathway+++04514///Cell adhesion molecules (CAMs)+++04668///TNF signaling pathway+++04670///Leukocyte transendothelial migration+++04933///AGE-RAGE signaling pathway in diabetic complications+++05143///African trypanosomiasis+++05144///Malaria+++05418///Fluid shear stress and atherosclerosis	Environmental Information Processing+++Organismal Systems+++Human Diseases	Signal transduction+++Signaling molecules and interaction+++Immune system+++Endocrine and metabolic disease+++Infectious disease: parasitic+++Cardiovascular disease
433586	'Maml3'	mRNA	04330///Notch signaling pathway+++04658///Th1 and Th2 cell differentiation+++05165///Human papillomavirus infection	Environmental Information Processing+++Organismal Systems+++Human Diseases	Signal transduction+++Immune system+++Infectious disease: viral

## Sheet: Decreased infec dis parasitic
Decreased miRNA target genes associated with infectious disease parasitic
Gene ID	Gene Symbol	Type	KEGG Pathway Term	KEGG Pathway Term Level1	KEGG Pathway Term Level2
12048	'Bcl2l1'	mRNA	01521///EGFR tyrosine kinase inhibitor resistance+++01524///Platinum drug resistance+++04014///Ras signaling pathway+++04064///NF-kappa B signaling pathway+++04115///p53 signaling pathway+++04137///Mitophagy - animal+++04140///Autophagy - animal+++04151///PI3K-Akt signaling pathway+++04210///Apoptosis+++04215///Apoptosis - multiple species+++04621///NOD-like receptor signaling pathway+++04630///J…	Human Diseases+++Environmental Information Processing+++Cellular Processes+++Organismal Systems	Drug resistance: antineoplastic+++Signal transduction+++Cell growth and death+++Transport and catabolism+++Immune system+++Neurodegenerative disease+++Infectious disease: bacterial+++Infectious disease: parasitic+++Infectious disease: viral+++Cancer: overview+++Cancer: specific types
12371	'Casp9'	mRNA	01524///Platinum drug resistance+++04115///p53 signaling pathway+++04151///PI3K-Akt signaling pathway+++04210///Apoptosis+++04215///Apoptosis - multiple species+++04370///VEGF signaling pathway+++04919///Thyroid hormone signaling pathway+++05010///Alzheimer disease+++05012///Parkinson disease+++05014///Amyotrophic lateral sclerosis (ALS)+++05016///Huntington disease+++05130///Pathogenic Escherich…	Human Diseases+++Cellular Processes+++Environmental Information Processing+++Organismal Systems	Drug resistance: antineoplastic+++Cell growth and death+++Signal transduction+++Endocrine system+++Neurodegenerative disease+++Infectious disease: bacterial+++Infectious disease: parasitic+++Infectious disease: viral+++Cancer: overview+++Cancer: specific types+++Cardiovascular disease
12774	'Ccr5'	mRNA	04060///Cytokine-cytokine receptor interaction+++04061///Viral protein interaction with cytokine and cytokine receptor+++04062///Chemokine signaling pathway+++04144///Endocytosis+++05145///Toxoplasmosis+++05163///Human cytomegalovirus infection+++05167///Kaposi sarcoma-associated herpesvirus infection+++05170///Human immunodeficiency virus 1 infection+++05203///Viral carcinogenesis	Environmental Information Processing+++Organismal Systems+++Cellular Processes+++Human Diseases	Signaling molecules and interaction+++Immune system+++Transport and catabolism+++Infectious disease: parasitic+++Infectious disease: viral+++Cancer: overview
14677	'Gnai1'	mRNA	04015///Rap1 signaling pathway+++04022///cGMP-PKG signaling pathway+++04024///cAMP signaling pathway+++04062///Chemokine signaling pathway+++04071///Sphingolipid signaling pathway+++04261///Adrenergic signaling in cardiomyocytes+++04360///Axon guidance+++04371///Apelin signaling pathway+++04540///Gap junction+++04611///Platelet activation+++04670///Leukocyte transendothelial migration+++04713///C…	Environmental Information Processing+++Organismal Systems+++Cellular Processes+++Human Diseases	Signal transduction+++Immune system+++Circulatory system+++Development and regeneration+++Cellular community - eukaryotes+++Environmental adaptation+++Nervous system+++Endocrine system+++Endocrine and metabolic disease+++Digestive system+++Neurodegenerative disease+++Substance dependence+++Infectious disease: bacterial+++Infectious disease: parasitic+++Infectious disease: viral+++Cancer: overview
14678	'Gnai2'	mRNA	04015///Rap1 signaling pathway+++04022///cGMP-PKG signaling pathway+++04024///cAMP signaling pathway+++04062///Chemokine signaling pathway+++04071///Sphingolipid signaling pathway+++04261///Adrenergic signaling in cardiomyocytes+++04360///Axon guidance+++04371///Apelin signaling pathway+++04540///Gap junction+++04611///Platelet activation+++04670///Leukocyte transendothelial migration+++04713///C…	Environmental Information Processing+++Organismal Systems+++Cellular Processes+++Human Diseases	Signal transduction+++Immune system+++Circulatory system+++Development and regeneration+++Cellular community - eukaryotes+++Environmental adaptation+++Nervous system+++Endocrine system+++Endocrine and metabolic disease+++Digestive system+++Neurodegenerative disease+++Substance dependence+++Infectious disease: bacterial+++Infectious disease: parasitic+++Infectious disease: viral+++Cancer: overview
16193	'Il6'	mRNA	01521///EGFR tyrosine kinase inhibitor resistance+++01523///Antifolate resistance+++04060///Cytokine-cytokine receptor interaction+++04061///Viral protein interaction with cytokine and cytokine receptor+++04066///HIF-1 signaling pathway+++04068///FoxO signaling pathway+++04151///PI3K-Akt signaling pathway+++04218///Cellular senescence+++04620///Toll-like receptor signaling pathway+++04621///NOD-l…	Human Diseases+++Environmental Information Processing+++Cellular Processes+++Organismal Systems	Drug resistance: antineoplastic+++Signaling molecules and interaction+++Signal transduction+++Cell growth and death+++Immune system+++Endocrine and metabolic disease+++Neurodegenerative disease+++Infectious disease: bacterial+++Infectious disease: parasitic+++Infectious disease: viral+++Cancer: overview+++Immune disease+++Cardiovascular disease
18707	'Pik3cd'	mRNA	00562///Inositol phosphate metabolism+++01521///EGFR tyrosine kinase inhibitor resistance+++01522///Endocrine resistance+++01524///Platinum drug resistance+++04012///ErbB signaling pathway+++04014///Ras signaling pathway+++04015///Rap1 signaling pathway+++04024///cAMP signaling pathway+++04062///Chemokine signaling pathway+++04066///HIF-1 signaling pathway+++04068///FoxO signaling pathway+++04070…	Metabolism+++Human Diseases+++Environmental Information Processing+++Organismal Systems+++Cellular Processes	Carbohydrate metabolism+++Drug resistance: antineoplastic+++Signal transduction+++Immune system+++Transport and catabolism+++Cell growth and death+++Aging+++Development and regeneration+++Cellular community - eukaryotes+++Nervous system+++Sensory system+++Cell motility+++Endocrine system+++Endocrine and metabolic disease+++Excretory system+++Digestive system+++Infectious disease: bacterial+++Infe…
18708	'Pik3r1'	mRNA	01521///EGFR tyrosine kinase inhibitor resistance+++01522///Endocrine resistance+++01524///Platinum drug resistance+++04012///ErbB signaling pathway+++04014///Ras signaling pathway+++04015///Rap1 signaling pathway+++04024///cAMP signaling pathway+++04062///Chemokine signaling pathway+++04066///HIF-1 signaling pathway+++04068///FoxO signaling pathway+++04070///Phosphatidylinositol signaling system…	Human Diseases+++Environmental Information Processing+++Organismal Systems+++Cellular Processes	Drug resistance: antineoplastic+++Signal transduction+++Immune system+++Transport and catabolism+++Cell growth and death+++Aging+++Development and regeneration+++Cellular community - eukaryotes+++Nervous system+++Sensory system+++Cell motility+++Endocrine system+++Endocrine and metabolic disease+++Excretory system+++Digestive system+++Infectious disease: bacterial+++Infectious disease: parasitic+…
18752	'Prkcg'	mRNA	01521///EGFR tyrosine kinase inhibitor resistance+++04010///MAPK signaling pathway+++04012///ErbB signaling pathway+++04014///Ras signaling pathway+++04015///Rap1 signaling pathway+++04020///Calcium signaling pathway+++04066///HIF-1 signaling pathway+++04070///Phosphatidylinositol signaling system+++04071///Sphingolipid signaling pathway+++04150///mTOR signaling pathway+++04270///Vascular smooth …	Human Diseases+++Environmental Information Processing+++Organismal Systems+++Cellular Processes	Drug resistance: antineoplastic+++Signal transduction+++Circulatory system+++Cellular community - eukaryotes+++Immune system+++Environmental adaptation+++Nervous system+++Sensory system+++Endocrine system+++Excretory system+++Digestive system+++Substance dependence+++Infectious disease: parasitic+++Infectious disease: viral+++Cancer: overview+++Cancer: specific types
18787	'Serpine1'	mRNA	04066///HIF-1 signaling pathway+++04115///p53 signaling pathway+++04218///Cellular senescence+++04371///Apelin signaling pathway+++04390///Hippo signaling pathway+++04610///Complement and coagulation cascades+++04933///AGE-RAGE signaling pathway in diabetic complications+++05142///Chagas disease (American trypanosomiasis)	Environmental Information Processing+++Cellular Processes+++Organismal Systems+++Human Diseases	Signal transduction+++Cell growth and death+++Immune system+++Endocrine and metabolic disease+++Infectious disease: parasitic
20846	'Stat1'	mRNA	04062///Chemokine signaling pathway+++04217///Necroptosis+++04380///Osteoclast differentiation+++04620///Toll-like receptor signaling pathway+++04621///NOD-like receptor signaling pathway+++04625///C-type lectin receptor signaling pathway+++04630///Jak-STAT signaling pathway+++04658///Th1 and Th2 cell differentiation+++04659///Th17 cell differentiation+++04917///Prolactin signaling pathway+++0491…	Organismal Systems+++Cellular Processes+++Environmental Information Processing+++Human Diseases	Immune system+++Cell growth and death+++Development and regeneration+++Signal transduction+++Endocrine system+++Endocrine and metabolic disease+++Infectious disease: parasitic+++Infectious disease: bacterial+++Infectious disease: viral+++Cancer: overview+++Cancer: specific types+++Immune disease
21825	'Thbs1'	mRNA	04015///Rap1 signaling pathway+++04115///p53 signaling pathway+++04145///Phagosome+++04151///PI3K-Akt signaling pathway+++04350///TGF-beta signaling pathway+++04510///Focal adhesion+++04512///ECM-receptor interaction+++05144///Malaria+++05165///Human papillomavirus infection+++05205///Proteoglycans in cancer+++05206///MicroRNAs in cancer+++05219///Bladder cancer	Environmental Information Processing+++Cellular Processes+++Human Diseases	Signal transduction+++Cell growth and death+++Transport and catabolism+++Cellular community - eukaryotes+++Signaling molecules and interaction+++Infectious disease: parasitic+++Infectious disease: viral+++Cancer: overview+++Cancer: specific types
26414	'Mapk10'	mRNA	01522///Endocrine resistance+++04010///MAPK signaling pathway+++04012///ErbB signaling pathway+++04013///MAPK signaling pathway - fly+++04014///Ras signaling pathway+++04024///cAMP signaling pathway+++04068///FoxO signaling pathway+++04071///Sphingolipid signaling pathway+++04137///Mitophagy - animal+++04140///Autophagy - animal+++04141///Protein processing in endoplasmic reticulum+++04210///Apop…	Human Diseases+++Environmental Information Processing+++Cellular Processes+++Genetic Information Processing+++Organismal Systems	Drug resistance: antineoplastic+++Signal transduction+++Transport and catabolism+++Folding, sorting and degradation+++Cell growth and death+++Aging+++Development and regeneration+++Cellular community - eukaryotes+++Immune system+++Nervous system+++Sensory system+++Endocrine system+++Endocrine and metabolic disease+++Infectious disease: bacterial+++Infectious disease: parasitic+++Infectious diseas…
22329	'Vcam1'	mRNA	04064///NF-kappa B signaling pathway+++04514///Cell adhesion molecules (CAMs)+++04668///TNF signaling pathway+++04670///Leukocyte transendothelial migration+++04933///AGE-RAGE signaling pathway in diabetic complications+++05143///African trypanosomiasis+++05144///Malaria+++05418///Fluid shear stress and atherosclerosis	Environmental Information Processing+++Organismal Systems+++Human Diseases	Signal transduction+++Signaling molecules and interaction+++Immune system+++Endocrine and metabolic disease+++Infectious disease: parasitic+++Cardiovascular disease
